# Supplementary material for: Parenting and climate change: assessing carbon capability in early parenthood
Source: Popul Environ. 2025 Sep 25;47(4):34. doi: 10.1007/s11111-025-00506-6 (PMC12464131; doi:10.1007/s11111-025-00506-6)
Supplement: Supplementary file 1 — (XLSX 90.9 KB) [file 11111_2025_506_MOESM1_ESM.xlsx]

## Sheet: Wave 1 Labels
Variable Information
Variable	Label
record	RECORD. Record number
I1	I1. Would you like to be contacted for the second survey in a few weeks?
Qconsentr1	QCONSENTR1. I understand and acknowledge that the investigation is designed to promote scientific knowledge and that the University of Bath will use the data I provide only for the purpose(s) set out above. - Consent
Qconsentr2	QCONSENTR2. I understand the data I provide will be treated as confidential, and that on completion of the project my name or other identifying information will not be disclosed in any presentation or... - consent
Qconsentr3	QCONSENTR3. I hereby fully and freely consent to my participation in this project - Consent
Q1	Q1. Are you…
Q2	Q2. How old are you?
Qage	QAGE. Recode age
Q3	Q3. In what region do you live?
Q4	Q4. Which of the following groups best describes your occupation?
Q4hid	Q4HID. Recode
Q4hid2	Q4HID2. Recode on recode
Q5	Q5. Which best describes your current employment situation?
Q6	Q6. What is the highest level of education you have achieved so far?
Q6hid	Q6HID. Recode levels of education
Q7	Q7. How well would you say you yourself are managing financially these days? Would you say you are…
Q8	Q8. Overall, how satisfied are you with life as a whole these days?
Q9	Q9. Overall, to what extent do you feel the things you do in your life are worthwhile?
Q10femaler1	Q10FEMALER1. Thinking up new ideas and being creative is important to her. - Below are some statements that describe a person. Read them carefully and respond to how each statement resonates with you as a person.
Q10femaler2	Q10FEMALER2. It is important to her to be rich. She wants to have a lot of money and expensive things. - Below are some statements that describe a person. Read them carefully and respond to how each statement...
Q10femaler3	Q10FEMALER3. She thinks it is important that every person in the world be treated equally. She believes everyone should have equal opportunities in life. - Below are some statements that describe a person. Read...
Q10femaler4	Q10FEMALER4. It's important to her to show her abilities. She wants people to admire what she does. - Below are some statements that describe a person. Read them carefully and respond to how each statement...
Q10femaler5	Q10FEMALER5. It is important to her to live in secure surroundings. She avoids anything that might endanger her safety. - Below are some statements that describe a person. Read them carefully and respond to how...
Q10femaler6	Q10FEMALER6. She likes surprises and is always looking for new things to do. She thinks it is important to do lots of different things in life. - Below are some statements that describe a person. Read them...
Q10femaler7	Q10FEMALER7. She believes that people should do what they're told. She thinks people should follow rules at all times, even when no-one is watching. - Below are some statements that describe a person. Read them...
Q10femaler8	Q10FEMALER8. It is important to her to listen to people who are different from her. Even when she disagrees with them, she still wants to understand them. - Below are some statements that describe a person. Read...
Q10femaler9	Q10FEMALER9. It is important to her to be humble and modest. She tries not to draw attention to herself. - Below are some statements that describe a person. Read them carefully and respond to how each statement...
Q10femaler10	Q10FEMALER10. Having a good time is important to her. She likes to 'spoil' herself. - Below are some statements that describe a person. Read them carefully and respond to how each statement resonates with you as a...
Q10femaler11	Q10FEMALER11. It is important to her to make her own decisions about what she does. She likes to be free and not depend on others. - Below are some statements that describe a person. Read them carefully and respond...
Q10femaler12	Q10FEMALER12. It's very important to her to help the people around her. She wants to care for their well-being. - Below are some statements that describe a person. Read them carefully and respond to how each...
Q10femaler13	Q10FEMALER13. Being very successful is important to her. She hopes people will recognise her achievements. - Below are some statements that describe a person. Read them carefully and respond to how each statement...
Q10femaler14	Q10FEMALER14. It is important to her that the government insure her safety against all threats. She wants the state to be strong so it can defend its citizens. - Below are some statements that describe a person...
Q10femaler15	Q10FEMALER15. She looks for adventures and likes to take risks. She wants to have an exciting life. - Below are some statements that describe a person. Read them carefully and respond to how each statement resonates...
Q10femaler16	Q10FEMALER16. It is important to her always to behave properly. She wants to avoid doing anything people would say is wrong. - Below are some statements that describe a person. Read them carefully and respond to how...
Q10femaler17	Q10FEMALER17. It is important to her to get respect from others. She wants people to do what she says. - Below are some statements that describe a person. Read them carefully and respond to how each statement...
Q10femaler18	Q10FEMALER18. It is important to her to be loyal to her friends. She wants to devote herself to people close to her. - Below are some statements that describe a person. Read them carefully and respond to how each...
Q10femaler19	Q10FEMALER19. She strongly believes that people should care for nature. Looking after the environment is important to her. - Below are some statements that describe a person. Read them carefully and respond to how...
Q10femaler20	Q10FEMALER20. Tradition is important to her. She tries to follow the customs handed down by her religion or her family. - Below are some statements that describe a person. Read them carefully and respond to how...
Q10femaler21	Q10FEMALER21. She seeks every chance she can to have fun. It is important to her to do things that give her pleasure. - Below are some statements that describe a person. Read them carefully and respond to how each...
Q10maler1	Q10MALER1. Thinking up new ideas and being creative is important to him. - Below are some statements that describe a person. Read them carefully and respond to how each statement resonates with you as a person.
Q10maler2	Q10MALER2. It is important to him to be rich. He wants to have a lot of money and expensive things. - Below are some statements that describe a person. Read them carefully and respond to how each statement...
Q10maler3	Q10MALER3. He thinks it is important that every person in the world be treated equally. He believes everyone should have equal opportunities in life. - Below are some statements that describe a person. Read them...
Q10maler4	Q10MALER4. It's important to him to show his abilities. He wants people to admire what he does. - Below are some statements that describe a person. Read them carefully and respond to how each statement resonates...
Q10maler5	Q10MALER5. It is important to him to live in secure surroundings. He avoids anything that might endanger his safety. - Below are some statements that describe a person. Read them carefully and respond to how each...
Q10maler6	Q10MALER6. He likes surprises and is always looking for new things to do. He thinks it is important to do lots of different things in life. - Below are some statements that describe a person. Read them carefully...
Q10maler7	Q10MALER7. He believes that people should do what they're told. He thinks people should follow rules at all times, even when no-one is watching. - Below are some statements that describe a person. Read them...
Q10maler8	Q10MALER8. It is important to him to listen to people who are different from him. Even when he disagrees with them, he still wants to understand them. - Below are some statements that describe a person. Read them...
Q10maler9	Q10MALER9. It is important to him to be humble and modest. He tries not to draw attention to himself. - Below are some statements that describe a person. Read them carefully and respond to how each statement...
Q10maler10	Q10MALER10. Having a good time is important to him. He likes to 'spoil' himself. - Below are some statements that describe a person. Read them carefully and respond to how each statement resonates with you as a person.
Q10maler11	Q10MALER11. It is important to him to make his own decisions about what he does. He likes to be free and not depend on others. - Below are some statements that describe a person. Read them carefully and respond to...
Q10maler12	Q10MALER12. It's very important to him to help the people around him. He wants to care for their well-being. - Below are some statements that describe a person. Read them carefully and respond to how each statement...
Q10maler13	Q10MALER13. Being very successful is important to him. He hopes people will recognise his achievements. - Below are some statements that describe a person. Read them carefully and respond to how each statement...
Q10maler14	Q10MALER14. It is important to him that the government insures his safety against all threats. He wants the state to be strong so it can defend its citizens. - Below are some statements that describe a person. Read...
Q10maler15	Q10MALER15. He looks for adventures and likes to take risks. He wants to have an exciting life. - Below are some statements that describe a person. Read them carefully and respond to how each statement resonates...
Q10maler16	Q10MALER16. It is important to him always to behave properly. He wants to avoid doing anything people would say is wrong. - Below are some statements that describe a person. Read them carefully and respond to how...
Q10maler17	Q10MALER17. It is important to him to get respect from others. He wants people to do what he says. - Below are some statements that describe a person. Read them carefully and respond to how each statement resonates...
Q10maler18	Q10MALER18. It is important to him to be loyal to his friends. He wants to devote himself to people close to him. - Below are some statements that describe a person. Read them carefully and respond to how each...
Q10maler19	Q10MALER19. He strongly believes that people should care for nature. Looking after the environment is important to him. - Below are some statements that describe a person. Read them carefully and respond to how each...
Q10maler20	Q10MALER20. Tradition is important to him. He tries to follow the customs handed down by his religion or his family. - Below are some statements that describe a person. Read them carefully and respond to how each...
Q10maler21	Q10MALER21. He seeks every chance he can to have fun. It is important to him to do things that give him pleasure. - Below are some statements that describe a person. Read them carefully and respond to how each...
Q11	Q11. If there was a General Election tomorrow, which party would you vote for?
Q12	Q12. Do you have any long-standing illness, disability or infirmity that limits your normal day-to-day activities? By 'long-standing' we mean anything that has troubled you over a period of time, or that is likely...
Q13	Q13. Which of the following best describes your ethnicity? This information is used for monitoring purposes only.
Q13hid	Q13HID. Recode ethnicity
Q14	Q14. Please indicate the approximate income of your household (per year):
Q15	Q15. In the last 5 years have you experienced any form of flood damage (including your home and garden)?
Q16	Q16. Which of the following best describes the area in which you live?
Q17	Q17. What is the first part of your postcode (e.g., BS1)?
Q18r1	Q18R1. Gas e.g. gas boiler - What type of central heating does your accommodation have? By central heating we mean a central system that generates heat for multiple rooms.
Q18r2	Q18R2. Electric storage heaters (not electric radiators) - What type of central heating does your accommodation have? By central heating we mean a central system that generates heat for multiple rooms.
Q18r3	Q18R3. Electric radiators (not electric storage heaters) - What type of central heating does your accommodation have? By central heating we mean a central system that generates heat for multiple rooms.
Q18r4	Q18R4. Other Electric e.g. heat pump - What type of central heating does your accommodation have? By central heating we mean a central system that generates heat for multiple rooms.
Q18r5	Q18R5. Oil - What type of central heating does your accommodation have? By central heating we mean a central system that generates heat for multiple rooms.
Q18r6	Q18R6. Solid fuel e.g. wood or coal - What type of central heating does your accommodation have? By central heating we mean a central system that generates heat for multiple rooms.
Q18r7	Q18R7. Biomass for boiler - What type of central heating does your accommodation have? By central heating we mean a central system that generates heat for multiple rooms.
Q18r8	Q18R8. District or community heating - What type of central heating does your accommodation have? By central heating we mean a central system that generates heat for multiple rooms.
Q18r9	Q18R9. Other central heating (please specify): - What type of central heating does your accommodation have? By central heating we mean a central system that generates heat for multiple rooms.
Q18r10	Q18R10. Q18r10: No central heating - What type of central heating does your accommodation have? By central heating we mean a central system that generates heat for multiple rooms.
Q18r9oe	Q18R9OE. What type of central heating does your accommodation have? By central heating we mean a central system that generates heat for multiple rooms. - Other central heating (please specify):
Q19r1	Q19R1. The heating can be controlled by a timer - Which, if any, of the following controls does your central heating system have? Please include all controls, even if you don’t use them to control the central heating.
Q19r2	Q19R2. The heating can be controlled by a temperature setting - Which, if any, of the following controls does your central heating system have? Please include all controls, even if you don’t use them to control the...
Q19r3	Q19R3. The heating can be controlled by a 'smart' device including an app on a smart phone - Which, if any, of the following controls does your central heating system have? Please include all controls, even if you...
Q19r4	Q19R4. The heating can ONLY be controlled manually by a switch to turn it on and off as needed - Which, if any, of the following controls does your central heating system have? Please include all controls, even if...
Q19r5	Q19R5. None of these - Which, if any, of the following controls does your central heating system have? Please include all controls, even if you don’t use them to control the central heating.
Q19r6	Q19R6. Don't know - Which, if any, of the following controls does your central heating system have? Please include all controls, even if you don’t use them to control the central heating.
Q20	Q20. At the moment, roughly what temperature is your home heated to on cold days?
Q21r1	Q21R1. When it is especially cold - Does your household adjust your heating for any of the following reasons?
Q21r2	Q21R2. Because of children/infants/babies - Does your household adjust your heating for any of the following reasons?
Q21r3	Q21R3. Visitors - Does your household adjust your heating for any of the following reasons?
Q21r4	Q21R4. Pets - Does your household adjust your heating for any of the following reasons?
Q21r5	Q21R5. Illness - Does your household adjust your heating for any of the following reasons?
Q21r6	Q21R6. Working at home - Does your household adjust your heating for any of the following reasons?
Q21r7	Q21R7. None of these - Does your household adjust your heating for any of the following reasons?
Q22r1	Q22R1. Installing LED lighting throughout my home - Which answer best applies to you and your household at the moment with regards to the following measures?
Q22r2	Q22R2. Installing loft insulation - Which answer best applies to you and your household at the moment with regards to the following measures?
Q22r3	Q22R3. Installing wall insulation (cavity, indoor or outdoor) - Which answer best applies to you and your household at the moment with regards to the following measures?
Q22r4	Q22R4. Installing more efficient windows (e.g. double/triple glazing) - Which answer best applies to you and your household at the moment with regards to the following measures?
Q22r5	Q22R5. Installing a smart meter - Which answer best applies to you and your household at the moment with regards to the following measures?
Q22r6	Q22R6. Installing a new gas boiler - Which answer best applies to you and your household at the moment with regards to the following measures?
Q22r7	Q22R7. Installing solar panels for electricity - Which answer best applies to you and your household at the moment with regards to the following measures?
Q22r8	Q22R8. Installing a wood or solid fuel burning stove - Which answer best applies to you and your household at the moment with regards to the following measures?
Q22r9	Q22R9. Installing a heat pump - Which answer best applies to you and your household at the moment with regards to the following measures?
Q22r10	Q22R10. Installing flood defences at home - Which answer best applies to you and your household at the moment with regards to the following measures?
Q22r11	Q22R11. Buying an air conditioning unit - Which answer best applies to you and your household at the moment with regards to the following measures?
Q23r1	Q23R1. Switch off lights in rooms that aren't being used - How often do you personally do each of the following?
Q23r2	Q23R2. Put more clothes on when feeling cold rather than putting the heating on or turning it up - How often do you personally do each of the following?
Q24	Q24. How much effort, if any, would you say your household makes to limit or reduce the amount of gas or electricity used?
Q25r1	Q25R1. I don't know very much about low-carbon heating/cooling systems - To what extent do you agree or disagree with the following statements?
Q25r2	Q25R2. Improving the insulation of my home would be very expensive - To what extent do you agree or disagree with the following statements?
Q25r3	Q25R3. Changing the heating/cooling system in my home would be a hassle - To what extent do you agree or disagree with the following statements?
Q25r4	Q25R4. I feel in control of how I heat or cool my home - To what extent do you agree or disagree with the following statements?
Q25r5	Q25R5. The use of heating and electricity in my home is restricted by how much it costs - To what extent do you agree or disagree with the following statements?
Q25r6	Q25R6. I am worried about the cost of energy - To what extent do you agree or disagree with the following statements?
Q25r7	Q25R7. Other people in my house are unwilling to save energy - To what extent do you agree or disagree with the following statements?
Q25r8	Q25R8. It's unacceptable to heat or cool your home when no-one is home - To what extent do you agree or disagree with the following statements?
Q25r9	Q25R9. Compared with my friends or family, my home tends to be colder - To what extent do you agree or disagree with the following statements?
Q25r10	Q25R10. The energy efficiency of my home is lower than I would like - To what extent do you agree or disagree with the following statements?
Q25r11	Q25R11. During cold weather, I can normally keep comfortably warm in my living room - To what extent do you agree or disagree with the following statements?
Q25r12	Q25R12. I would like to use more electricity if I could - To what extent do you agree or disagree with the following statements?
Q26	Q26. Will the forthcoming increases in the price of energy change the way you use energy (heating and electricity) in your home?
Q27_Orderr1	Q27. Electric car - Data node for time data. collapsibleRanking_Order.
Q27_Orderr2	Q27. Plug-in Hybrid car - Data node for time data. collapsibleRanking_Order.
Q27_Orderr3	Q27. Hybrid car - Data node for time data. collapsibleRanking_Order.
Q27_Orderr4	Q27. Small petrol (under 1.4L) or diesel car (under 1.7L) - Data node for time data. collapsibleRanking_Order.
Q27_Orderr5	Q27. Medium petrol (1.4L – 2L) or diesel car (1.7 – 2L) - Data node for time data. collapsibleRanking_Order.
Q27_Orderr6	Q27. Large petrol (2L+) or diesel car (2L+) - Data node for time data. collapsibleRanking_Order.
Q27_Orderr7	Q27. Bicycle - Data node for time data. collapsibleRanking_Order.
Q27_Orderr8	Q27. Walking - Data node for time data. collapsibleRanking_Order.
Q27_Orderr9	Q27. Train - Data node for time data. collapsibleRanking_Order.
Q27_Orderr10	Q27. Bus - Data node for time data. collapsibleRanking_Order.
Q27_Orderr11	Q27. Other - Data node for time data. collapsibleRanking_Order.
Q28	Q28. At the moment, how many hours a week do you spend in a car for personal use, including commuting (either as driver or passenger)?
Q29	Q29. How willing or unwilling are you to reduce how much you travel by car?
Q30	Q30. Please indicate the total length of time you spent in an aeroplane for holiday/leisure in the last 12 months (include both outbound and return flights):
Q31	Q31. Please indicate the total length of time you spent in an aeroplane for work in the last 12 months (include both outbound and return flights):
Q32r1	Q32R1. Increasing the amount I work from home - Which answer best applies to you at the moment with regards to the following activities?
Q32r2	Q32R2. Buying an electric car - Which answer best applies to you at the moment with regards to the following activities?
Q32r3	Q32R3. Reducing the amount I fly for leisure - Which answer best applies to you at the moment with regards to the following activities?
Q32r4	Q32R4. Reducing the amount I fly for work - Which answer best applies to you at the moment with regards to the following activities?
Q32r5	Q32R5. Reducing the overall time spent travelling - Which answer best applies to you at the moment with regards to the following activities?
Q32r6	Q32R6. Cycling or walking more - Which answer best applies to you at the moment with regards to the following activities?
Q32r7	Q32R7. Traveling more by public transport - Which answer best applies to you at the moment with regards to the following activities?
Q33r1	Q33R1. Using the train instead of flying is too expensive - To what extent do you agree or disagree with the following statements?
Q33r2	Q33R2. Using the train instead of flying takes too long - To what extent do you agree or disagree with the following statements?
Q33r3	Q33R3. I feel in control of making decisions about how I travel - To what extent do you agree or disagree with the following statements?
Q33r4	Q33R4. This is an attention filter, please answer 'entirely agree' - To what extent do you agree or disagree with the following statements?
Q33r5	Q33R5. I am a confident cyclist - To what extent do you agree or disagree with the following statements?
Q33r6	Q33R6. Lack of walking and cycling infrastructure is a major barrier to me doing these more - To what extent do you agree or disagree with the following statements?
Q33r7	Q33R7. My work involves travelling over which I have little choice - To what extent do you agree or disagree with the following statements?
Q33r8	Q33R8. There are not a lot of alternatives to travelling by car in the area I live - To what extent do you agree or disagree with the following statements?
Q33r9	Q33R9. My family / caring responsibilities mean I need to use a car - To what extent do you agree or disagree with the following statements?
Q33r10	Q33R10. Most people close to me fly regularly for leisure purposes - To what extent do you agree or disagree with the following statements?
Q33r11	Q33R11. Most of my friends or family own a car - To what extent do you agree or disagree with the following statements?
Q33r12	Q33R12. People close to me would disapprove if I decided to give up flying - To what extent do you agree or disagree with the following statements?
Q33r13	Q33R13. I would like to travel more if I could - To what extent do you agree or disagree with the following statements?
Q33hid	Q33HID. Recode resp
Q34r1	Q34R1. Eat red meat (e.g. lamb, beef) - At the moment, roughly how many times do you do each of the following?
Q34r2	Q34R2. Eat white meat (e.g. chicken, pork) or fish - At the moment, roughly how many times do you do each of the following?
Q34r3	Q34R3. Eat organic, locally-grown or in season food - At the moment, roughly how many times do you do each of the following?
Q35	Q35. At the moment, of the food you buy, roughly how much is thrown away (including inedible food e.g. bones, egg shells; food past its 'sell by' date, leftovers, etc.)?
Q36r1	Q36R1. Changing to a vegetarian diet (no meat) - Which answer best applies to you at the moment with regards to the following activities?
Q36r2	Q36R2. Changing to a vegan diet (no meat, eggs or dairy products) - Which answer best applies to you at the moment with regards to the following activities?
Q36r3	Q36R3. Reducing red meat (e.g. beef, lamb) in my diet - Which answer best applies to you at the moment with regards to the following activities?
Q36r4	Q36R4. Reducing white meat (e.g. chicken) in my diet - Which answer best applies to you at the moment with regards to the following activities?
Q36r5	Q36R5. Eating more locally sourced food - Which answer best applies to you at the moment with regards to the following activities?
Q36r6	Q36R6. Eating more seasonal food - Which answer best applies to you at the moment with regards to the following activities?
Q36r7	Q36R7. Reducing the amount of food I eat which has been imported by aeroplane - Which answer best applies to you at the moment with regards to the following activities?
Q37r1	Q37R1. A broadband internet connection - In your home, do you have any of the following:
Q37r2	Q37R2. Smart phone - In your home, do you have any of the following:
Q37r3	Q37R3. Laptop or computer - In your home, do you have any of the following:
Q37r4	Q37R4. A smart thermostat (e.g. Nest, Tado, Evohome) - In your home, do you have any of the following:
Q37r5	Q37R5. A smart speaker (e.g. Amazon Echo, Google Home) - In your home, do you have any of the following:
Q37r6	Q37R6. Smart meter - In your home, do you have any of the following:
Q38r1	Q38R1. Grocery shopping - Do you use the internet to do any of the following tasks:
Q38r2	Q38R2. Non-grocery shopping - Do you use the internet to do any of the following tasks:
Q38r3	Q38R3. Control my heating system - Do you use the internet to do any of the following tasks:
Q38r4	Q38R4. Controlling one or more large appliances (e.g. washing machine, tumble dryer, fridge) - Do you use the internet to do any of the following tasks:
Q38r5	Q38R5. Watch television programmes - Do you use the internet to do any of the following tasks:
Q38r6	Q38R6. Banking - Do you use the internet to do any of the following tasks:
Q38r7	Q38R7. Booking medical appointments - Do you use the internet to do any of the following tasks:
Q38r8	Q38R8. Staying in touch with friends and family - Do you use the internet to do any of the following tasks:
Q38r9	Q38R9. Playing games - Do you use the internet to do any of the following tasks:
Q38r10	Q38R10. Following the news - Do you use the internet to do any of the following tasks:
Q39r1	Q39R1. Please think about the products you buy such as clothes, cosmetics, electronics or sporting equipment. Roughly what percentage of your disposable income (what you have left after paying for your bills and...
Q40	Q40. In your household, are you responsible for paying the energy bills?
Q41	Q41. When was the last time you chose to switch energy supplier?
Q42r1	Q42R1. You and your family - How serious a threat, if at all, is climate change to each of the following?
Q42r2	Q42R2. Your neighbourhood - How serious a threat, if at all, is climate change to each of the following?
Q42r3	Q42R3. The UK as a whole - How serious a threat, if at all, is climate change to each of the following?
Q42r4	Q42R4. People in less developed countries - How serious a threat, if at all, is climate change to each of the following?
Q43	Q43. Which of these best describes your views about the level of urgency with which climate change needs to be addressed?
Q44	Q44. How often, in a typical week, do you intentionally seek out information about issues relating to climate change?
Q45r1	Q45R1. Climate change - How well, if at all, would you say you understand each of the following?
Q45r2	Q45R2. Net zero - How well, if at all, would you say you understand each of the following?
Q45r3	Q45R3. Carbon footprint - How well, if at all, would you say you understand each of the following?
Q45r4	Q45R4. Carbon offsetting - How well, if at all, would you say you understand each of the following?
Q46_Orderr1	Q46. Walk, cycle or use public transport more instead of using a car - Data node for time data. collapsibleText_Order.
Q46_Orderr2	Q46. Eat less red meat (e.g. beef, lamb) - Data node for time data. collapsibleText_Order.
Q46_Orderr3	Q46. Minimise throwing away food - Data node for time data. collapsibleText_Order.
Q46_Orderr4	Q46. Drive an electric car - Data node for time data. collapsibleText_Order.
Q46_Orderr5	Q46. Minimise the amount of energy used at home - Data node for time data. collapsibleText_Order.
Q46_Orderr6	Q46. Use low-carbon heating/cooling system (e.g. solar, heat pump) in homes - Data node for time data. collapsibleText_Order.
Q46_Orderr7	Q46. Minimise air travel - Data node for time data. collapsibleText_Order.
Q46_Orderr8	Q46. Reduce the amount of new things we buy - Data node for time data. collapsibleText_Order.
Q46_Orderr9	Q46. None of these will have an impact on climate change - Data node for time data. collapsibleText_Order.
Q46_Orderr10	Q46. Don't know - Data node for time data. collapsibleText_Order.
Q47r1	Q47R1. I am careful about the quantity of food I buy in the shops so that I avoid waste - In this question, we use the term 'carbon footprint'. A carbon footprint is the amount of greenhouse gas emitted as a result...
Q47r2	Q47R2. I always think about how my actions affect the environment - In this question, we use the term 'carbon footprint'. A carbon footprint is the amount of greenhouse gas emitted as a result of a specific...
Q47r3	Q47R3. Spending time in nature is important to me - In this question, we use the term 'carbon footprint'. A carbon footprint is the amount of greenhouse gas emitted as a result of a specific activity (such as a...
Q47r4	Q47R4. My personal carbon footprint is less than the UK average - In this question, we use the term 'carbon footprint'. A carbon footprint is the amount of greenhouse gas emitted as a result of a specific activity ...
Q47r5	Q47R5. I have done all I can to reduce my carbon footprint - In this question, we use the term 'carbon footprint'. A carbon footprint is the amount of greenhouse gas emitted as a result of a specific activity (such...
Q47r6	Q47R6. The main barrier to me reducing my carbon footprint is how much it would cost - In this question, we use the term 'carbon footprint'. A carbon footprint is the amount of greenhouse gas emitted as a result of...
Q47r7	Q47R7. Reducing my carbon footprint would involve making lifestyle sacrifices - In this question, we use the term 'carbon footprint'. A carbon footprint is the amount of greenhouse gas emitted as a result of a...
Q47r8	Q47R8. I am completely aware of the steps I can take as an individual to reduce my carbon footprint - In this question, we use the term 'carbon footprint'. A carbon footprint is the amount of greenhouse gas emitted...
Q47r9	Q47R9. It frustrates me that I cannot do more to reduce my impact on the environment - In this question, we use the term 'carbon footprint'. A carbon footprint is the amount of greenhouse gas emitted as a result of...
Q47r10	Q47R10. I feel anxious about climate change - In this question, we use the term 'carbon footprint'. A carbon footprint is the amount of greenhouse gas emitted as a result of a specific activity (such as a person...
Q47r11	Q47R11. I am familiar with government policies on climate change - In this question, we use the term 'carbon footprint'. A carbon footprint is the amount of greenhouse gas emitted as a result of a specific activity...
Q48	Q48. What, if anything, is preventing you from contributing more towards tackling climate change?
Q49r1	Q49R1. The government is doing a good job at creating the policies to meet the UK's climate goals - To what extent do you agree or disagree with the following statements:
Q49r2	Q49R2. People in the UK will need to make significant changes to their lifestyles to meet climate goals - To what extent do you agree or disagree with the following statements:
Q49r3	Q49R3. Activism (e.g. protesting) is crucial for driving the changes we need to address climate change - To what extent do you agree or disagree with the following statements:
Q50r1	Q50R1. What proportion of government expenditure should be allocated to addressing climate change?
Q51r1	Q51R1. Making vegetarian and vegan options mandatory in canteens and restaurants (in addition to meat options) - To what extent do you support or oppose the following policies in the UK?
Q51r2	Q51R2. Shifting subsidies away from meat farming to plant or grain farming - To what extent do you support or oppose the following policies in the UK?
Q51r3	Q51R3. Encouraging research on alternative meat sources such as lab grown meat - To what extent do you support or oppose the following policies in the UK?
Q51r4	Q51R4. Introducing food labelling systems that show the carbon emissions of food products - To what extent do you support or oppose the following policies in the UK?
Q51r5	Q51R5. Increasing the price of red meat products - To what extent do you support or oppose the following policies in the UK?
Q51r6	Q51R6. Stopping airport expansions - To what extent do you support or oppose the following policies in the UK?
Q51r7	Q51R7. A frequent flyer levy (an extra tax paid by those who fly more) - To what extent do you support or oppose the following policies in the UK?
Q51r8	Q51R8. This is an attention filter, please answer Entirely Support - To what extent do you support or oppose the following policies in the UK?
Q51r9	Q51R9. Reducing road space for cars and increasing space for cycling and walking - To what extent do you support or oppose the following policies in the UK?
Q51r10	Q51R10. Creating 'low traffic neighbourhoods' with restrictions on car access - To what extent do you support or oppose the following policies in the UK?
Q51r11	Q51R11. Introducing more road charges that would be used to improve public transport - To what extent do you support or oppose the following policies in the UK?
Q51r12	Q51R12. Phasing out the sale of petrol and diesel cars in favour of electric or hybrid ones - To what extent do you support or oppose the following policies in the UK?
Q51r13	Q51R13. Phasing out the sale of gas/oil boilers in favour of heating systems using renewable energy - To what extent do you support or oppose the following policies in the UK?
Q51r14	Q51R14. Building regulations to force developers to install low carbon heating and cooling systems in new homes - To what extent do you support or oppose the following policies in the UK?
Q51r15	Q51R15. Requiring landlords to meet minimum energy efficiency standards when renting buildings - To what extent do you support or oppose the following policies in the UK?
Q51r16	Q51R16. Requiring home-owners to meet minimum energy efficiency standards when selling their homes - To what extent do you support or oppose the following policies in the UK?
Q51r17	Q51R17. Subsidies to help people insulate their homes - To what extent do you support or oppose the following policies in the UK?
Q51hid	Q51HID. Recode resp
Q52	Q52. What type of accommodation do you live in?
Q53	Q53. Approximately when do you think your accommodation was built?
Q54	Q54. How many bedrooms does your house have?
Q55	Q55. Where you are currently living:
Q56r1c1	Q56R1C1. Male - 0-7 - Including you, how many males and females are there in each of the following age groups in your household?
Q56r1c2	Q56R1C2. Female - 0-7 - Including you, how many males and females are there in each of the following age groups in your household?
Q56r2c1	Q56R2C1. Male - 8-15 - Including you, how many males and females are there in each of the following age groups in your household?
Q56r2c2	Q56R2C2. Female - 8-15 - Including you, how many males and females are there in each of the following age groups in your household?
Q56r3c1	Q56R3C1. Male - 16-24 - Including you, how many males and females are there in each of the following age groups in your household?
Q56r3c2	Q56R3C2. Female - 16-24 - Including you, how many males and females are there in each of the following age groups in your household?
Q56r4c1	Q56R4C1. Male - 25-44 - Including you, how many males and females are there in each of the following age groups in your household?
Q56r4c2	Q56R4C2. Female - 25-44 - Including you, how many males and females are there in each of the following age groups in your household?
Q56r5c1	Q56R5C1. Male - 45-64 - Including you, how many males and females are there in each of the following age groups in your household?
Q56r5c2	Q56R5C2. Female - 45-64 - Including you, how many males and females are there in each of the following age groups in your household?
Q56r6c1	Q56R6C1. Male - 65-74 - Including you, how many males and females are there in each of the following age groups in your household?
Q56r6c2	Q56R6C2. Female - 65-74 - Including you, how many males and females are there in each of the following age groups in your household?
Q56r7c1	Q56R7C1. Male - 75-84 - Including you, how many males and females are there in each of the following age groups in your household?
Q56r7c2	Q56R7C2. Female - 75-84 - Including you, how many males and females are there in each of the following age groups in your household?
Q56r8c1	Q56R8C1. Male - 85+ - Including you, how many males and females are there in each of the following age groups in your household?
Q56r8c2	Q56R8C2. Female - 85+ - Including you, how many males and females are there in each of the following age groups in your household?
QFinish	QFINISH. Thank you very much for your responses! If you have any comments about the survey or about the topics we asked about, please write them here.

## Sheet: Wave 1 Values
Variable Values
Value		Label
I1	1	Yes
	2	No
Qconsentr1	0	Not selected
	1	Selected
Qconsentr2	0	Not selected
	1	Selected
Qconsentr3	0	Not selected
	1	Selected
Q1	1	Male
	2	Female
Qage	1	18-24
	2	25-34
	3	35-44
	4	45-54
	5	55-64
	6	65+
Q3	1	North East
	2	North West
	3	Yorkshire & Humberside
	4	East Midlands
	5	West Midlands
	6	East of England
	7	London
	8	South East
	9	South West
	10	Wales
	11	Scotland
	12	Northern Ireland
Q4	1	Higher managerial/ professional/ administrative (e.g. established doctor, solicitor, board director in large organisatio
	2	Intermediate managerial/ professional/ administrative (e.g. newly qualified doctor, solicitor, board director of small o
	3	Supervisory or clerical/ junior managerial/ professional/ administrator (e.g. office worker, student doctor, foreman wit
	4	Skilled manual worker (e.g. skilled bricklayer, carpenter, plumber, painter, bus/ ambulance driver, HGV driver, unqualif
	5	Semi-skilled or unskilled manual worker (e.g. manual jobs that require no special training or qualifications, apprentice
	6	Student
	7	Housewife/Homemaker
	8	Casual Worker - not in permanement Employment
	9	Retired and living on state pension only
	10	Full-time carer of other household member
	11	Unemployed for over 6 months or not working due to long term sickness
Q4hid	1	A
	2	B
	3	C1
	4	C2
	5	D
	6	E
Q4hid2	1	ABC1
	2	C2DE
Q5	1	Working (paid or unpaid): 30 hours a week or more
	2	Working (paid or unpaid): less than 30 hours a week
	3	Not working because of long term sickness or disability
	4	Unemployed but seeking work
	5	Student Retired/at home/not seeking work (including looking after the home or family)
	6	Other
	7	Prefer not to say
Q6	1	No formal qualifications
	2	1-4 GCSEs / O'levels
	3	5+ GCSEs O'Levels
	4	2+ A levels / NVQ Level 3, Advanced GNVQ or equivalent
	5	Degree (for example BA, BSc)
	6	Higher Degree (for example MA, MSc, PhD, PGCE)
	7	Other
	8	Prefer not to say
Q6hid	1	Low level of education
	2	Middle level of education
	3	High level of education
Q7	1	Living comfortably
	2	Doing alright
	3	Just about getting by
	4	Finding it quite difficult
	5	Finding it very difficult
	6	Don't know
	7	Prefer not to say.
Q8	1	0
	2	1
	3	2
	4	3
	5	4
	6	5
	7	6
	8	7
	9	8
	10	9
	11	10
Q9	1	0
	2	1
	3	2
	4	3
	5	4
	6	5
	7	6
	8	7
	9	8
	10	9
	11	10
Q10femaler1	1	Very much like me
	2	A lot like me
	3	Somewhat like me
	4	A little like me
	5	Not much like me
	6	Not like me at all
Q10femaler2	1	Very much like me
	2	A lot like me
	3	Somewhat like me
	4	A little like me
	5	Not much like me
	6	Not like me at all
Q10femaler3	1	Very much like me
	2	A lot like me
	3	Somewhat like me
	4	A little like me
	5	Not much like me
	6	Not like me at all
Q10femaler4	1	Very much like me
	2	A lot like me
	3	Somewhat like me
	4	A little like me
	5	Not much like me
	6	Not like me at all
Q10femaler5	1	Very much like me
	2	A lot like me
	3	Somewhat like me
	4	A little like me
	5	Not much like me
	6	Not like me at all
Q10femaler6	1	Very much like me
	2	A lot like me
	3	Somewhat like me
	4	A little like me
	5	Not much like me
	6	Not like me at all
Q10femaler7	1	Very much like me
	2	A lot like me
	3	Somewhat like me
	4	A little like me
	5	Not much like me
	6	Not like me at all
Q10femaler8	1	Very much like me
	2	A lot like me
	3	Somewhat like me
	4	A little like me
	5	Not much like me
	6	Not like me at all
Q10femaler9	1	Very much like me
	2	A lot like me
	3	Somewhat like me
	4	A little like me
	5	Not much like me
	6	Not like me at all
Q10femaler10	1	Very much like me
	2	A lot like me
	3	Somewhat like me
	4	A little like me
	5	Not much like me
	6	Not like me at all
Q10femaler11	1	Very much like me
	2	A lot like me
	3	Somewhat like me
	4	A little like me
	5	Not much like me
	6	Not like me at all
Q10femaler12	1	Very much like me
	2	A lot like me
	3	Somewhat like me
	4	A little like me
	5	Not much like me
	6	Not like me at all
Q10femaler13	1	Very much like me
	2	A lot like me
	3	Somewhat like me
	4	A little like me
	5	Not much like me
	6	Not like me at all
Q10femaler14	1	Very much like me
	2	A lot like me
	3	Somewhat like me
	4	A little like me
	5	Not much like me
	6	Not like me at all
Q10femaler15	1	Very much like me
	2	A lot like me
	3	Somewhat like me
	4	A little like me
	5	Not much like me
	6	Not like me at all
Q10femaler16	1	Very much like me
	2	A lot like me
	3	Somewhat like me
	4	A little like me
	5	Not much like me
	6	Not like me at all
Q10femaler17	1	Very much like me
	2	A lot like me
	3	Somewhat like me
	4	A little like me
	5	Not much like me
	6	Not like me at all
Q10femaler18	1	Very much like me
	2	A lot like me
	3	Somewhat like me
	4	A little like me
	5	Not much like me
	6	Not like me at all
Q10femaler19	1	Very much like me
	2	A lot like me
	3	Somewhat like me
	4	A little like me
	5	Not much like me
	6	Not like me at all
Q10femaler20	1	Very much like me
	2	A lot like me
	3	Somewhat like me
	4	A little like me
	5	Not much like me
	6	Not like me at all
Q10femaler21	1	Very much like me
	2	A lot like me
	3	Somewhat like me
	4	A little like me
	5	Not much like me
	6	Not like me at all
Q10maler1	1	Very much like me
	2	A lot like me
	3	Somewhat like me
	4	A little like me
	5	Not much like me
	6	Not like me at all
Q10maler2	1	Very much like me
	2	A lot like me
	3	Somewhat like me
	4	A little like me
	5	Not much like me
	6	Not like me at all
Q10maler3	1	Very much like me
	2	A lot like me
	3	Somewhat like me
	4	A little like me
	5	Not much like me
	6	Not like me at all
Q10maler4	1	Very much like me
	2	A lot like me
	3	Somewhat like me
	4	A little like me
	5	Not much like me
	6	Not like me at all
Q10maler5	1	Very much like me
	2	A lot like me
	3	Somewhat like me
	4	A little like me
	5	Not much like me
	6	Not like me at all
Q10maler6	1	Very much like me
	2	A lot like me
	3	Somewhat like me
	4	A little like me
	5	Not much like me
	6	Not like me at all
Q10maler7	1	Very much like me
	2	A lot like me
	3	Somewhat like me
	4	A little like me
	5	Not much like me
	6	Not like me at all
Q10maler8	1	Very much like me
	2	A lot like me
	3	Somewhat like me
	4	A little like me
	5	Not much like me
	6	Not like me at all
Q10maler9	1	Very much like me
	2	A lot like me
	3	Somewhat like me
	4	A little like me
	5	Not much like me
	6	Not like me at all
Q10maler10	1	Very much like me
	2	A lot like me
	3	Somewhat like me
	4	A little like me
	5	Not much like me
	6	Not like me at all
Q10maler11	1	Very much like me
	2	A lot like me
	3	Somewhat like me
	4	A little like me
	5	Not much like me
	6	Not like me at all
Q10maler12	1	Very much like me
	2	A lot like me
	3	Somewhat like me
	4	A little like me
	5	Not much like me
	6	Not like me at all
Q10maler13	1	Very much like me
	2	A lot like me
	3	Somewhat like me
	4	A little like me
	5	Not much like me
	6	Not like me at all
Q10maler14	1	Very much like me
	2	A lot like me
	3	Somewhat like me
	4	A little like me
	5	Not much like me
	6	Not like me at all
Q10maler15	1	Very much like me
	2	A lot like me
	3	Somewhat like me
	4	A little like me
	5	Not much like me
	6	Not like me at all
Q10maler16	1	Very much like me
	2	A lot like me
	3	Somewhat like me
	4	A little like me
	5	Not much like me
	6	Not like me at all
Q10maler17	1	Very much like me
	2	A lot like me
	3	Somewhat like me
	4	A little like me
	5	Not much like me
	6	Not like me at all
Q10maler18	1	Very much like me
	2	A lot like me
	3	Somewhat like me
	4	A little like me
	5	Not much like me
	6	Not like me at all
Q10maler19	1	Very much like me
	2	A lot like me
	3	Somewhat like me
	4	A little like me
	5	Not much like me
	6	Not like me at all
Q10maler20	1	Very much like me
	2	A lot like me
	3	Somewhat like me
	4	A little like me
	5	Not much like me
	6	Not like me at all
Q10maler21	1	Very much like me
	2	A lot like me
	3	Somewhat like me
	4	A little like me
	5	Not much like me
	6	Not like me at all
Q11	1	Conservatives
	2	Labour
	3	Liberal Democrat
	4	Green Party
	5	Scottish National Party
	6	Plaid Cymru
	7	Brexit Party / Reform UK
	8	Some other party
	9	I would not vote
	10	Don't know
Q12	1	Yes
	2	No
	3	Don't know
	4	Prefer not to say
Q13	1	Asian/ Asian British
	2	Black/ Black British
	3	Mixed (e.g. White & Asian, White & Black)
	4	White British
	5	White Irish/ White Other
	6	Other
	7	Prefer not to say
Q13hid	1	White or White British
	2	Asian or Asian British
	3	Black or Black British
	4	Mixed
	5	Other
Q14	1	Less than £6,000
	2	£6,000-£12,999
	3	£13,000-£18,999
	4	£19,000-£25,999
	5	£26,000-£31,999
	6	£32,000-£47,999
	7	£48,000-£63,999
	8	£64,000-£95,999
	9	£96,000-£149,999
	10	More than £150,000
Q15	1	Yes - once
	2	Yes - 2-3 times
	3	Yes - 4 or more times
	4	No
Q16	1	Countryside or small village
	2	Large village or small town
	3	Centre of a large town or city
	4	Suburbs of a large city or town
Q18r1	0	Not selected
	1	Selected
Q18r2	0	Not selected
	1	Selected
Q18r3	0	Not selected
	1	Selected
Q18r4	0	Not selected
	1	Selected
Q18r5	0	Not selected
	1	Selected
Q18r6	0	Not selected
	1	Selected
Q18r7	0	Not selected
	1	Selected
Q18r8	0	Not selected
	1	Selected
Q18r9	0	Not selected
	1	Selected
Q18r10	0	Not selected
	1	Selected
Q19r1	0	Not selected
	1	Selected
Q19r2	0	Not selected
	1	Selected
Q19r3	0	Not selected
	1	Selected
Q19r4	0	Not selected
	1	Selected
Q19r5	0	Not selected
	1	Selected
Q19r6	0	Not selected
	1	Selected
Q20	1	Below 14 degrees C
	2	14-15 degrees C
	3	16-17 degrees C
	4	18-19 degrees C
	5	20-21 degrees C
	6	22-23 degrees C
	7	24-25 degrees C
	8	Over 25 degrees C
	9	I don't know
Q21r1	0	Not selected
	1	Selected
Q21r2	0	Not selected
	1	Selected
Q21r3	0	Not selected
	1	Selected
Q21r4	0	Not selected
	1	Selected
Q21r5	0	Not selected
	1	Selected
Q21r6	0	Not selected
	1	Selected
Q21r7	0	Not selected
	1	Selected
Q22r1	1	Already did this
	2	In the process of doing this
	3	Thinking about doing this
	4	Don't want to / won't do this
	5	Haven't thought about doing this
	6	Not applicable to me, cannot do this
Q22r2	1	Already did this
	2	In the process of doing this
	3	Thinking about doing this
	4	Don't want to / won't do this
	5	Haven't thought about doing this
	6	Not applicable to me, cannot do this
Q22r3	1	Already did this
	2	In the process of doing this
	3	Thinking about doing this
	4	Don't want to / won't do this
	5	Haven't thought about doing this
	6	Not applicable to me, cannot do this
Q22r4	1	Already did this
	2	In the process of doing this
	3	Thinking about doing this
	4	Don't want to / won't do this
	5	Haven't thought about doing this
	6	Not applicable to me, cannot do this
Q22r5	1	Already did this
	2	In the process of doing this
	3	Thinking about doing this
	4	Don't want to / won't do this
	5	Haven't thought about doing this
	6	Not applicable to me, cannot do this
Q22r6	1	Already did this
	2	In the process of doing this
	3	Thinking about doing this
	4	Don't want to / won't do this
	5	Haven't thought about doing this
	6	Not applicable to me, cannot do this
Q22r7	1	Already did this
	2	In the process of doing this
	3	Thinking about doing this
	4	Don't want to / won't do this
	5	Haven't thought about doing this
	6	Not applicable to me, cannot do this
Q22r8	1	Already did this
	2	In the process of doing this
	3	Thinking about doing this
	4	Don't want to / won't do this
	5	Haven't thought about doing this
	6	Not applicable to me, cannot do this
Q22r9	1	Already did this
	2	In the process of doing this
	3	Thinking about doing this
	4	Don't want to / won't do this
	5	Haven't thought about doing this
	6	Not applicable to me, cannot do this
Q22r10	1	Already did this
	2	In the process of doing this
	3	Thinking about doing this
	4	Don't want to / won't do this
	5	Haven't thought about doing this
	6	Not applicable to me, cannot do this
Q22r11	1	Already did this
	2	In the process of doing this
	3	Thinking about doing this
	4	Don't want to / won't do this
	5	Haven't thought about doing this
	6	Not applicable to me, cannot do this
Q23r1	1	Always
	2	Very often
	3	Quite often
	4	Not very often
	5	Never
	6	Not applicable, cannot do this
Q23r2	1	Always
	2	Very often
	3	Quite often
	4	Not very often
	5	Never
	6	Not applicable, cannot do this
Q24	1	A great deal of effort
	2	Some effort
	3	A little effort
	4	No effort at all
	5	Don't know
Q25r1	1	Entirely disagree
	2	Mostly Disagree
	3	Somewhat disagree
	4	Neither agree nor disagree
	5	Somewhat agree
	6	Mostly agree
	7	Entirely agree
Q25r2	1	Entirely disagree
	2	Mostly Disagree
	3	Somewhat disagree
	4	Neither agree nor disagree
	5	Somewhat agree
	6	Mostly agree
	7	Entirely agree
Q25r3	1	Entirely disagree
	2	Mostly Disagree
	3	Somewhat disagree
	4	Neither agree nor disagree
	5	Somewhat agree
	6	Mostly agree
	7	Entirely agree
Q25r4	1	Entirely disagree
	2	Mostly Disagree
	3	Somewhat disagree
	4	Neither agree nor disagree
	5	Somewhat agree
	6	Mostly agree
	7	Entirely agree
Q25r5	1	Entirely disagree
	2	Mostly Disagree
	3	Somewhat disagree
	4	Neither agree nor disagree
	5	Somewhat agree
	6	Mostly agree
	7	Entirely agree
Q25r6	1	Entirely disagree
	2	Mostly Disagree
	3	Somewhat disagree
	4	Neither agree nor disagree
	5	Somewhat agree
	6	Mostly agree
	7	Entirely agree
Q25r7	1	Entirely disagree
	2	Mostly Disagree
	3	Somewhat disagree
	4	Neither agree nor disagree
	5	Somewhat agree
	6	Mostly agree
	7	Entirely agree
Q25r8	1	Entirely disagree
	2	Mostly Disagree
	3	Somewhat disagree
	4	Neither agree nor disagree
	5	Somewhat agree
	6	Mostly agree
	7	Entirely agree
Q25r9	1	Entirely disagree
	2	Mostly Disagree
	3	Somewhat disagree
	4	Neither agree nor disagree
	5	Somewhat agree
	6	Mostly agree
	7	Entirely agree
Q25r10	1	Entirely disagree
	2	Mostly Disagree
	3	Somewhat disagree
	4	Neither agree nor disagree
	5	Somewhat agree
	6	Mostly agree
	7	Entirely agree
Q25r11	1	Entirely disagree
	2	Mostly Disagree
	3	Somewhat disagree
	4	Neither agree nor disagree
	5	Somewhat agree
	6	Mostly agree
	7	Entirely agree
Q25r12	1	Entirely disagree
	2	Mostly Disagree
	3	Somewhat disagree
	4	Neither agree nor disagree
	5	Somewhat agree
	6	Mostly agree
	7	Entirely agree
Q26	1	Yes, my household will try to reduce consumption
	2	No change
	3	I expect consumption to increase
	4	Don't know
	5	Not applicable (price rise will not affect me, e.g. on a fixed price deal)
Q27_Orderr1	1	Rank 1
	2	Rank 2
	3	Rank 3
Q27_Orderr2	1	Rank 1
	2	Rank 2
	3	Rank 3
Q27_Orderr3	1	Rank 1
	2	Rank 2
	3	Rank 3
Q27_Orderr4	1	Rank 1
	2	Rank 2
	3	Rank 3
Q27_Orderr5	1	Rank 1
	2	Rank 2
	3	Rank 3
Q27_Orderr6	1	Rank 1
	2	Rank 2
	3	Rank 3
Q27_Orderr7	1	Rank 1
	2	Rank 2
	3	Rank 3
Q27_Orderr8	1	Rank 1
	2	Rank 2
	3	Rank 3
Q27_Orderr9	1	Rank 1
	2	Rank 2
	3	Rank 3
Q27_Orderr10	1	Rank 1
	2	Rank 2
	3	Rank 3
Q27_Orderr11	1	Rank 1
	2	Rank 2
	3	Rank 3
Q28	1	0
	2	Under 2 hours
	3	3 to 5 hours
	4	6 to 15 hours
	5	16 to 25 hours
	6	Over 25 hours
Q29	1	Very unwilling
	2	Fairly unwilling
	3	Neither willing nor unwilling
	4	Fairly willing
	5	Very willing
	6	Not applicable
Q30	1	0
	2	Up to 2 hours flight time
	3	2-5 hours flight time
	4	6-10 hours flight time
	5	11-20 hours flight time
	6	More than 20 hours flight time
Q31	1	0
	2	Up to 2 hours flight time
	3	2-5 hours flight time
	4	6-10 hours flight time
	5	11-20 hours flight time
	6	More than 20 hours flight time
Q32r1	1	Already did this
	2	In the process of doing this
	3	Thinking about doing this
	4	Don't want to / won't do this
	5	Haven't thought about doing this
	6	Not applicable to me, cannot do this
Q32r2	1	Already did this
	2	In the process of doing this
	3	Thinking about doing this
	4	Don't want to / won't do this
	5	Haven't thought about doing this
	6	Not applicable to me, cannot do this
Q32r3	1	Already did this
	2	In the process of doing this
	3	Thinking about doing this
	4	Don't want to / won't do this
	5	Haven't thought about doing this
	6	Not applicable to me, cannot do this
Q32r4	1	Already did this
	2	In the process of doing this
	3	Thinking about doing this
	4	Don't want to / won't do this
	5	Haven't thought about doing this
	6	Not applicable to me, cannot do this
Q32r5	1	Already did this
	2	In the process of doing this
	3	Thinking about doing this
	4	Don't want to / won't do this
	5	Haven't thought about doing this
	6	Not applicable to me, cannot do this
Q32r6	1	Already did this
	2	In the process of doing this
	3	Thinking about doing this
	4	Don't want to / won't do this
	5	Haven't thought about doing this
	6	Not applicable to me, cannot do this
Q32r7	1	Already did this
	2	In the process of doing this
	3	Thinking about doing this
	4	Don't want to / won't do this
	5	Haven't thought about doing this
	6	Not applicable to me, cannot do this
Q33r1	1	Entirely disagree
	2	Mostly Disagree
	3	Somewhat disagree
	4	Neither agree nor disagree
	5	Somewhat agree
	6	Mostly agree
	7	Entirely agree
Q33r2	1	Entirely disagree
	2	Mostly Disagree
	3	Somewhat disagree
	4	Neither agree nor disagree
	5	Somewhat agree
	6	Mostly agree
	7	Entirely agree
Q33r3	1	Entirely disagree
	2	Mostly Disagree
	3	Somewhat disagree
	4	Neither agree nor disagree
	5	Somewhat agree
	6	Mostly agree
	7	Entirely agree
Q33r4	1	Entirely disagree
	2	Mostly Disagree
	3	Somewhat disagree
	4	Neither agree nor disagree
	5	Somewhat agree
	6	Mostly agree
	7	Entirely agree
Q33r5	1	Entirely disagree
	2	Mostly Disagree
	3	Somewhat disagree
	4	Neither agree nor disagree
	5	Somewhat agree
	6	Mostly agree
	7	Entirely agree
Q33r6	1	Entirely disagree
	2	Mostly Disagree
	3	Somewhat disagree
	4	Neither agree nor disagree
	5	Somewhat agree
	6	Mostly agree
	7	Entirely agree
Q33r7	1	Entirely disagree
	2	Mostly Disagree
	3	Somewhat disagree
	4	Neither agree nor disagree
	5	Somewhat agree
	6	Mostly agree
	7	Entirely agree
Q33r8	1	Entirely disagree
	2	Mostly Disagree
	3	Somewhat disagree
	4	Neither agree nor disagree
	5	Somewhat agree
	6	Mostly agree
	7	Entirely agree
Q33r9	1	Entirely disagree
	2	Mostly Disagree
	3	Somewhat disagree
	4	Neither agree nor disagree
	5	Somewhat agree
	6	Mostly agree
	7	Entirely agree
Q33r10	1	Entirely disagree
	2	Mostly Disagree
	3	Somewhat disagree
	4	Neither agree nor disagree
	5	Somewhat agree
	6	Mostly agree
	7	Entirely agree
Q33r11	1	Entirely disagree
	2	Mostly Disagree
	3	Somewhat disagree
	4	Neither agree nor disagree
	5	Somewhat agree
	6	Mostly agree
	7	Entirely agree
Q33r12	1	Entirely disagree
	2	Mostly Disagree
	3	Somewhat disagree
	4	Neither agree nor disagree
	5	Somewhat agree
	6	Mostly agree
	7	Entirely agree
Q33r13	1	Entirely disagree
	2	Mostly Disagree
	3	Somewhat disagree
	4	Neither agree nor disagree
	5	Somewhat agree
	6	Mostly agree
	7	Entirely agree
Q33hid	1	Good respondents
	2	Bad respondents
Q34r1	1	Not at all
	2	Less than once a month
	3	Up to once a month
	4	About 2 to 3 times per month
	5	About once a week
	6	About 2 to 3 times per week
	7	About 4 to 6 times per week
	8	At least once a day
Q34r2	1	Not at all
	2	Less than once a month
	3	Up to once a month
	4	About 2 to 3 times per month
	5	About once a week
	6	About 2 to 3 times per week
	7	About 4 to 6 times per week
	8	At least once a day
Q34r3	1	Not at all
	2	Less than once a month
	3	Up to once a month
	4	About 2 to 3 times per month
	5	About once a week
	6	About 2 to 3 times per week
	7	About 4 to 6 times per week
	8	At least once a day
Q35	1	None
	2	1-10%
	3	11-20%
	4	21-30%
	5	More than 30%
Q36r1	1	Already did this
	2	Do this at certain times (e.g. weekdays or a whole month)
	3	Thinking about doing this
	4	Don't want to / won't do this
	5	Haven't thought about doing this
Q36r2	1	Already did this
	2	Do this at certain times (e.g. weekdays or a whole month)
	3	Thinking about doing this
	4	Don't want to / won't do this
	5	Haven't thought about doing this
Q36r3	1	Already did this
	2	Do this at certain times (e.g. weekdays or a whole month)
	3	Thinking about doing this
	4	Don't want to / won't do this
	5	Haven't thought about doing this
Q36r4	1	Already did this
	2	Do this at certain times (e.g. weekdays or a whole month)
	3	Thinking about doing this
	4	Don't want to / won't do this
	5	Haven't thought about doing this
Q36r5	1	Already did this
	2	Do this at certain times (e.g. weekdays or a whole month)
	3	Thinking about doing this
	4	Don't want to / won't do this
	5	Haven't thought about doing this
Q36r6	1	Already did this
	2	Do this at certain times (e.g. weekdays or a whole month)
	3	Thinking about doing this
	4	Don't want to / won't do this
	5	Haven't thought about doing this
Q36r7	1	Already did this
	2	Do this at certain times (e.g. weekdays or a whole month)
	3	Thinking about doing this
	4	Don't want to / won't do this
	5	Haven't thought about doing this
Q37r1	1	Yes
	2	No
	3	Don't know
Q37r2	1	Yes
	2	No
	3	Don't know
Q37r3	1	Yes
	2	No
	3	Don't know
Q37r4	1	Yes
	2	No
	3	Don't know
Q37r5	1	Yes
	2	No
	3	Don't know
Q37r6	1	Yes
	2	No
	3	Don't know
Q38r1	1	I only do this on the internet
	2	I mostly do this on the internet
	3	Sometimes I do this on the internet
	4	Occasionally I do this on the internet
	5	I never do this on the internet
	6	I do not do this task at all
Q38r2	1	I only do this on the internet
	2	I mostly do this on the internet
	3	Sometimes I do this on the internet
	4	Occasionally I do this on the internet
	5	I never do this on the internet
	6	I do not do this task at all
Q38r3	1	I only do this on the internet
	2	I mostly do this on the internet
	3	Sometimes I do this on the internet
	4	Occasionally I do this on the internet
	5	I never do this on the internet
	6	I do not do this task at all
Q38r4	1	I only do this on the internet
	2	I mostly do this on the internet
	3	Sometimes I do this on the internet
	4	Occasionally I do this on the internet
	5	I never do this on the internet
	6	I do not do this task at all
Q38r5	1	I only do this on the internet
	2	I mostly do this on the internet
	3	Sometimes I do this on the internet
	4	Occasionally I do this on the internet
	5	I never do this on the internet
	6	I do not do this task at all
Q38r6	1	I only do this on the internet
	2	I mostly do this on the internet
	3	Sometimes I do this on the internet
	4	Occasionally I do this on the internet
	5	I never do this on the internet
	6	I do not do this task at all
Q38r7	1	I only do this on the internet
	2	I mostly do this on the internet
	3	Sometimes I do this on the internet
	4	Occasionally I do this on the internet
	5	I never do this on the internet
	6	I do not do this task at all
Q38r8	1	I only do this on the internet
	2	I mostly do this on the internet
	3	Sometimes I do this on the internet
	4	Occasionally I do this on the internet
	5	I never do this on the internet
	6	I do not do this task at all
Q38r9	1	I only do this on the internet
	2	I mostly do this on the internet
	3	Sometimes I do this on the internet
	4	Occasionally I do this on the internet
	5	I never do this on the internet
	6	I do not do this task at all
Q38r10	1	I only do this on the internet
	2	I mostly do this on the internet
	3	Sometimes I do this on the internet
	4	Occasionally I do this on the internet
	5	I never do this on the internet
	6	I do not do this task at all
Q40	1	Yes
	2	No
Q41	1	Less than 12 months ago
	2	1 – 2 years ago
	3	3 - 5 years ago
	4	5+ years ago
Q42r1	1	Not at all serious
	2	Not very serious
	3	Somewhat serious
	4	Very serious
	5	Extremely serious
Q42r2	1	Not at all serious
	2	Not very serious
	3	Somewhat serious
	4	Very serious
	5	Extremely serious
Q42r3	1	Not at all serious
	2	Not very serious
	3	Somewhat serious
	4	Very serious
	5	Extremely serious
Q42r4	1	Not at all serious
	2	Not very serious
	3	Somewhat serious
	4	Very serious
	5	Extremely serious
Q43	1	Addressing climate change requires an extremely high level of urgency
	2	Addressing climate change requires a high level of urgency
	3	Addressing climate change requires a moderate level of urgency
	4	Addressing climate change requires a low level of urgency
	5	Addressing climate change requires little or no urgency
Q44	1	Not at all
	2	1-2 days
	3	3-4 days
	4	5-6 days
	5	Every day
Q45r1	1	I have never heard of this before
	2	Don't understand it at all
	3	Don't understand it very well
	4	Understand it fairly well
	5	Understand it very well
Q45r2	1	I have never heard of this before
	2	Don't understand it at all
	3	Don't understand it very well
	4	Understand it fairly well
	5	Understand it very well
Q45r3	1	I have never heard of this before
	2	Don't understand it at all
	3	Don't understand it very well
	4	Understand it fairly well
	5	Understand it very well
Q45r4	1	I have never heard of this before
	2	Don't understand it at all
	3	Don't understand it very well
	4	Understand it fairly well
	5	Understand it very well
Q46_Orderr1	1	Rank 1
	2	Rank 2
	3	Rank 3
Q46_Orderr2	1	Rank 1
	2	Rank 2
	3	Rank 3
Q46_Orderr3	1	Rank 1
	2	Rank 2
	3	Rank 3
Q46_Orderr4	1	Rank 1
	2	Rank 2
	3	Rank 3
Q46_Orderr5	1	Rank 1
	2	Rank 2
	3	Rank 3
Q46_Orderr6	1	Rank 1
	2	Rank 2
	3	Rank 3
Q46_Orderr7	1	Rank 1
	2	Rank 2
	3	Rank 3
Q46_Orderr8	1	Rank 1
	2	Rank 2
	3	Rank 3
Q46_Orderr9	1	Rank 1
	2	Rank 2
	3	Rank 3
Q46_Orderr10	1	Rank 1
	2	Rank 2
	3	Rank 3
Q47r1	1	Entirely disagree
	2	Mostly Disagree
	3	Somewhat disagree
	4	Neither agree nor disagree
	5	Somewhat agree
	6	Mostly agree
	7	Entirely agree
Q47r2	1	Entirely disagree
	2	Mostly Disagree
	3	Somewhat disagree
	4	Neither agree nor disagree
	5	Somewhat agree
	6	Mostly agree
	7	Entirely agree
Q47r3	1	Entirely disagree
	2	Mostly Disagree
	3	Somewhat disagree
	4	Neither agree nor disagree
	5	Somewhat agree
	6	Mostly agree
	7	Entirely agree
Q47r4	1	Entirely disagree
	2	Mostly Disagree
	3	Somewhat disagree
	4	Neither agree nor disagree
	5	Somewhat agree
	6	Mostly agree
	7	Entirely agree
Q47r5	1	Entirely disagree
	2	Mostly Disagree
	3	Somewhat disagree
	4	Neither agree nor disagree
	5	Somewhat agree
	6	Mostly agree
	7	Entirely agree
Q47r6	1	Entirely disagree
	2	Mostly Disagree
	3	Somewhat disagree
	4	Neither agree nor disagree
	5	Somewhat agree
	6	Mostly agree
	7	Entirely agree
Q47r7	1	Entirely disagree
	2	Mostly Disagree
	3	Somewhat disagree
	4	Neither agree nor disagree
	5	Somewhat agree
	6	Mostly agree
	7	Entirely agree
Q47r8	1	Entirely disagree
	2	Mostly Disagree
	3	Somewhat disagree
	4	Neither agree nor disagree
	5	Somewhat agree
	6	Mostly agree
	7	Entirely agree
Q47r9	1	Entirely disagree
	2	Mostly Disagree
	3	Somewhat disagree
	4	Neither agree nor disagree
	5	Somewhat agree
	6	Mostly agree
	7	Entirely agree
Q47r10	1	Entirely disagree
	2	Mostly Disagree
	3	Somewhat disagree
	4	Neither agree nor disagree
	5	Somewhat agree
	6	Mostly agree
	7	Entirely agree
Q47r11	1	Entirely disagree
	2	Mostly Disagree
	3	Somewhat disagree
	4	Neither agree nor disagree
	5	Somewhat agree
	6	Mostly agree
	7	Entirely agree
Q49r1	1	Entirely disagree
	2	Mostly Disagree
	3	Somewhat disagree
	4	Neither agree nor disagree
	5	Somewhat agree
	6	Mostly agree
	7	Entirely agree
Q49r2	1	Entirely disagree
	2	Mostly Disagree
	3	Somewhat disagree
	4	Neither agree nor disagree
	5	Somewhat agree
	6	Mostly agree
	7	Entirely agree
Q49r3	1	Entirely disagree
	2	Mostly Disagree
	3	Somewhat disagree
	4	Neither agree nor disagree
	5	Somewhat agree
	6	Mostly agree
	7	Entirely agree
Q51r1	1	Entirely oppose
	2	Mostly Oppose
	3	Somewhat oppose
	4	Neither support nor oppose
	5	Somewhat support
	6	Mostly Support
	7	Entirely Support
Q51r2	1	Entirely oppose
	2	Mostly Oppose
	3	Somewhat oppose
	4	Neither support nor oppose
	5	Somewhat support
	6	Mostly Support
	7	Entirely Support
Q51r3	1	Entirely oppose
	2	Mostly Oppose
	3	Somewhat oppose
	4	Neither support nor oppose
	5	Somewhat support
	6	Mostly Support
	7	Entirely Support
Q51r4	1	Entirely oppose
	2	Mostly Oppose
	3	Somewhat oppose
	4	Neither support nor oppose
	5	Somewhat support
	6	Mostly Support
	7	Entirely Support
Q51r5	1	Entirely oppose
	2	Mostly Oppose
	3	Somewhat oppose
	4	Neither support nor oppose
	5	Somewhat support
	6	Mostly Support
	7	Entirely Support
Q51r6	1	Entirely oppose
	2	Mostly Oppose
	3	Somewhat oppose
	4	Neither support nor oppose
	5	Somewhat support
	6	Mostly Support
	7	Entirely Support
Q51r7	1	Entirely oppose
	2	Mostly Oppose
	3	Somewhat oppose
	4	Neither support nor oppose
	5	Somewhat support
	6	Mostly Support
	7	Entirely Support
Q51r8	1	Entirely oppose
	2	Mostly Oppose
	3	Somewhat oppose
	4	Neither support nor oppose
	5	Somewhat support
	6	Mostly Support
	7	Entirely Support
Q51r9	1	Entirely oppose
	2	Mostly Oppose
	3	Somewhat oppose
	4	Neither support nor oppose
	5	Somewhat support
	6	Mostly Support
	7	Entirely Support
Q51r10	1	Entirely oppose
	2	Mostly Oppose
	3	Somewhat oppose
	4	Neither support nor oppose
	5	Somewhat support
	6	Mostly Support
	7	Entirely Support
Q51r11	1	Entirely oppose
	2	Mostly Oppose
	3	Somewhat oppose
	4	Neither support nor oppose
	5	Somewhat support
	6	Mostly Support
	7	Entirely Support
Q51r12	1	Entirely oppose
	2	Mostly Oppose
	3	Somewhat oppose
	4	Neither support nor oppose
	5	Somewhat support
	6	Mostly Support
	7	Entirely Support
Q51r13	1	Entirely oppose
	2	Mostly Oppose
	3	Somewhat oppose
	4	Neither support nor oppose
	5	Somewhat support
	6	Mostly Support
	7	Entirely Support
Q51r14	1	Entirely oppose
	2	Mostly Oppose
	3	Somewhat oppose
	4	Neither support nor oppose
	5	Somewhat support
	6	Mostly Support
	7	Entirely Support
Q51r15	1	Entirely oppose
	2	Mostly Oppose
	3	Somewhat oppose
	4	Neither support nor oppose
	5	Somewhat support
	6	Mostly Support
	7	Entirely Support
Q51r16	1	Entirely oppose
	2	Mostly Oppose
	3	Somewhat oppose
	4	Neither support nor oppose
	5	Somewhat support
	6	Mostly Support
	7	Entirely Support
Q51r17	1	Entirely oppose
	2	Mostly Oppose
	3	Somewhat oppose
	4	Neither support nor oppose
	5	Somewhat support
	6	Mostly Support
	7	Entirely Support
Q51hid	1	Good respondents
	2	Bad respondents
Q52	1	detached
	2	semi detached
	3	terraced (including end terrace)
	4	in a purpose-built block of flats or tenement
	5	part of a converted or shared house (including bedsits)
	6	in a commercial building (e.g. in an office building, hotel or over a shop)
Q53	1	Before 1900
	2	1900-1929
	3	1930-1949
	4	1950-1975
	5	1976-1990
	6	1991-2002
	7	2003 onwards
	8	Don't know
Q54	1	1
	2	2
	3	3
	4	4 or more
Q55	1	Do you own your home outright (with no mortgage)?
	2	Do you own your home, with the help of a mortgage or loan?
	3	Do you part own and part rent (shared ownership)?
	4	Do you rent from a private landlord?
	5	Do you rent from a housing association or council?
	6	Do you live rent-free?

## Sheet: Wave 2 Labels
Variable Information
Variable	Label
record	Record. Record number
Qconsent_1	QCONSENT. I understand and acknowledge that the investigation is designed to promote scientific knowledge and that the University of Bath will use the data I provide only for the purpose(s) set out above. - Consent
Qconsent_2	QCONSENT. I understand the data I provide will be treated as confidential, and that on completion of the project my name or other identifying information will not be disclosed in any presentation or... - Consent
Qconsent_3	QCONSENT. I hereby fully and freely consent to my participation in this project - Consent
Q1	Q1. At the moment, roughly what temperature is your home heated to on cold days?
Q2_1	Q2. When it is especially cold - Does your household adjust your heating for any of the following reasons?
Q2_2	Q2. Because of children/infants/babies - Does your household adjust your heating for any of the following reasons?
Q2_3	Q2. Visitors - Does your household adjust your heating for any of the following reasons?
Q2_4	Q2. Pets - Does your household adjust your heating for any of the following reasons?
Q2_5	Q2. Illness - Does your household adjust your heating for any of the following reasons?
Q2_6	Q2. Working at home - Does your household adjust your heating for any of the following reasons?
Q2_7	Q2. None of these - Does your household adjust your heating for any of the following reasons?
Q3_1	Q3. Installing LED lighting throughout my home - Which answer best applies to you and your household at the moment with regards to the following measures?
Q3_2	Q3. Installing loft insulation - Which answer best applies to you and your household at the moment with regards to the following measures?
Q3_3	Q3. Installing wall insulation (cavity, indoor or outdoor) - Which answer best applies to you and your household at the moment with regards to the following measures?
Q3_4	Q3. Installing more efficient windows (e.g. double/triple glazing) - Which answer best applies to you and your household at the moment with regards to the following measures?
Q3_5	Q3. Installing a smart meter - Which answer best applies to you and your household at the moment with regards to the following measures?
Q3_6	Q3. Installing a new gas boiler - Which answer best applies to you and your household at the moment with regards to the following measures?
Q3_7	Q3. Installing solar panels for electricity - Which answer best applies to you and your household at the moment with regards to the following measures?
Q3_8	Q3. Installing a wood or solid fuel burning stove - Which answer best applies to you and your household at the moment with regards to the following measures?
Q3_9	Q3. Installing a heat pump - Which answer best applies to you and your household at the moment with regards to the following measures?
Q3_10	Q3. Installing flood defences at home - Which answer best applies to you and your household at the moment with regards to the following measures?
Q3_11	Q3. Buying an air conditioning unit - Which answer best applies to you and your household at the moment with regards to the following measures?
Q4_1	Q4. Switch off lights in rooms that aren't being used - How often do you personally do each of the following?
Q4_2	Q4. Put more clothes on when feeling cold rather than putting the heating on or turning it up - How often do you personally do each of the following?
Q5	Q5. How much effort, if any, would you say your household makes to limit or reduce the amount of gas or electricity used?
Q6_1	Q6. I don't know very much about low-carbon heating/cooling systems - To what extent do you agree or disagree with the following statements?
Q6_2	Q6. Improving the insulation of my home would be very expensive - To what extent do you agree or disagree with the following statements?
Q6_3	Q6. Changing the heating/cooling system in my home would be a hassle - To what extent do you agree or disagree with the following statements?
Q6_4	Q6. I feel in control of how I heat or cool my home - To what extent do you agree or disagree with the following statements?
Q6_5	Q6. The use of heating and electricity in my home is restricted by how much it costs - To what extent do you agree or disagree with the following statements?
Q6_6	Q6. I am worried about the cost of energy - To what extent do you agree or disagree with the following statements?
Q6_7	Q6. Other people in my house are unwilling to save energy - To what extent do you agree or disagree with the following statements?
Q6_8	Q6. It's unacceptable to heat or cool your home when no-one is home - To what extent do you agree or disagree with the following statements?
Q6_9	Q6. Compared with my friends or family, my home tends to be colder - To what extent do you agree or disagree with the following statements?
Q6_10	Q6. The energy efficiency of my home is lower than I would like - To what extent do you agree or disagree with the following statements?
Q6_11	Q6. During cold weather, I can normally keep comfortably warm in my living room - To what extent do you agree or disagree with the following statements?
Q6_12	Q6. I would like to use more electricity if I could - To what extent do you agree or disagree with the following statements?
Q7	Q7. Have recent increases in the price of energy changed the way you use energy (heating and electricity) in your home?
Q8	Q8. At the moment, how many hours a week do you spend in a car for personal use, including commuting (either as driver or passenger)?
Q9_1	Q9. Increasing the amount I work from home - Which answer best applies to you at the moment with regards to the following activities?
Q9_2	Q9. Buying an electric car - Which answer best applies to you at the moment with regards to the following activities?
Q9_3	Q9. Reducing the amount I fly for leisure - Which answer best applies to you at the moment with regards to the following activities?
Q9_4	Q9. Reducing the amount I fly for work - Which answer best applies to you at the moment with regards to the following activities?
Q9_5	Q9. Reducing the overall time spent travelling - Which answer best applies to you at the moment with regards to the following activities?
Q9_6	Q9. Cycling or walking more - Which answer best applies to you at the moment with regards to the following activities?
Q9_7	Q9. Traveling more by public transport - Which answer best applies to you at the moment with regards to the following activities?
Q10_1	Q10. Eat red meat (e.g. lamb, beef) - At the moment, roughly how many times do you do each of the following?
Q10_2	Q10. Eat white meat (e.g. chicken, pork) or fish - At the moment, roughly how many times do you do each of the following?
Q10_3	Q10. Eat organic, locally-grown or in season food - At the moment, roughly how many times do you do each of the following?
Q11	Q11. At the moment, of the food you buy, roughly how much is thrown away (including inedible food e.g. bones, egg shells; food past its 'sell by' date, leftovers, etc.)?
Q12_1	Q12. Changing to a vegetarian diet (no meat) - Which answer best applies to you at the moment with regards to the following activities?
Q12_2	Q12. Changing to a vegan diet (no meat, eggs or dairy products) - Which answer best applies to you at the moment with regards to the following activities?
Q12_3	Q12. Reducing red meat (e.g. beef, lamb) in my diet - Which answer best applies to you at the moment with regards to the following activities?
Q12_4	Q12. Reducing white meat (e.g. chicken) in my diet - Which answer best applies to you at the moment with regards to the following activities?
Q12_5	Q12. Eating more locally sourced food - Which answer best applies to you at the moment with regards to the following activities?
Q12_6	Q12. Eating more seasonal food - Which answer best applies to you at the moment with regards to the following activities?
Q12_7	Q12. Reducing the amount of food I eat which has been imported by aeroplane - Which answer best applies to you at the moment with regards to the following activities?
Q13	Q13. How willing or unwilling are you to reduce how much red meat you consume?
Q14_1	Q14. I avoid food waste by using leftovers - To what extent do you agree or disagree with the following statements?
Q14_2	Q14. I plan my meals carefully to avoid food waste - To what extent do you agree or disagree with the following statements?
Q14_3	Q14. Eating meat is important for a healthy diet - To what extent do you agree or disagree with the following statements?
Q14_4	Q14. It's more expensive to cook meals without meat - To what extent do you agree or disagree with the following statements?
Q14_5	Q14. Vegan meals can be very tasty - To what extent do you agree or disagree with the following statements?
Q14_6	Q14. I find it easy to cook tasty meals without meat - To what extent do you agree or disagree with the following statements?
Q14_7	Q14. I feel in control of making decisions about what food I eat - To what extent do you agree or disagree with the following statements?
Q14_8	Q14. It is difficult to know the environmental impact of different food types - To what extent do you agree or disagree with the following statements?
Q14_9	Q14. There are a lot of vegetarian or vegan options to choose from (e.g. in supermarkets/restaurants) - To what extent do you agree or disagree with the following statements?
Q14_10	Q14. Eating meat is an important part of my culture - To what extent do you agree or disagree with the following statements?
Q14_11	Q14. Most of my friends follow a vegetarian or vegan diet - To what extent do you agree or disagree with the following statements?
Q14_12	Q14. I feel that people close to me would disapprove if I stopped eating meat - To what extent do you agree or disagree with the following statements?
Q14_13	Q14. Being vegetarian or vegan is frowned upon by my friends and family - To what extent do you agree or disagree with the following statements?
Q14_14	Q14. I would like to change my diet if I could - To what extent do you agree or disagree with the following statements?
Q15_1	Q15. Large item of furniture - In the last three months (since January 2022), have you bought any of the following:
Q15_2	Q15. Mobile phone or tablet - In the last three months (since January 2022), have you bought any of the following:
Q15_3	Q15. TV, laptop or PC - In the last three months (since January 2022), have you bought any of the following:
Q15_4	Q15. Large appliance (e.g., washing machine, dishwasher) - In the last three months (since January 2022), have you bought any of the following:
Q15_5	Q15. Car - In the last three months (since January 2022), have you bought any of the following:
Q15_6	Q15. Bike (including electric bike) - In the last three months (since January 2022), have you bought any of the following:
Q15_7	Q15. Scooter (including electric scooter) - In the last three months (since January 2022), have you bought any of the following:
Q15_8	Q15. Haven't bought any of these things - In the last three months (since January 2022), have you bought any of the following:
Q16_1	Q16. Please think about the products you buy such as clothes, cosmetics, electronics or sporting equipment. Roughly what percentage of your disposable income (what you have left after paying for your bills and food)...
Q17	Q17. In a typical month, how much do you spend on clothes and footwear?
Q18	Q18. In a typical month, how much do spend on your pets and pet food?
Q19	Q19. In a typical month, how much do you spend on health, beauty and grooming products?
Q20_1	Q20. Eat organic, locally-grown or in season food - At the moment, roughly how many times per month do you do each of the following?
Q20_2	Q20. Buy products with less packaging - At the moment, roughly how many times per month do you do each of the following?
Q20_3	Q20. Recycle household waste (e.g. glass) - At the moment, roughly how many times per month do you do each of the following?
Q20_4	Q20. Avoid wasting food (e.g. by using leftovers) - At the moment, roughly how many times per month do you do each of the following?
Q20_5	Q20. Buy second-hand items - At the moment, roughly how many times per month do you do each of the following?
Q20_6	Q20. Borrow or rent items (e.g. tools, toys) - At the moment, roughly how many times per month do you do each of the following?
Q20_7	Q20. Repurpose something for a different use, instead of throwing it away - At the moment, roughly how many times per month do you do each of the following?
Q20_8	Q20. Buy disposable items (e.g., coffee cups, plastic bottles, cans, face masks, wet wipes) - At the moment, roughly how many times per month do you do each of the following?
Q21_1	Q21. I enjoy buying and owning new things - To what extent do you agree or disagree with the following statements?
Q21_2	Q21. I like a lot of luxury in my life - To what extent do you agree or disagree with the following statements?
Q21_3	Q21. I'd be happier if I could afford to buy more things - To what extent do you agree or disagree with the following statements?
Q21_4	Q21. The things I own aren't all that important to me - To what extent do you agree or disagree with the following statements?
Q21_5	Q21. It is completely up to me what products I buy - To what extent do you agree or disagree with the following statements?
Q21_6	Q21. The products I buy are limited by my financial situation - To what extent do you agree or disagree with the following statements?
Q21_7	Q21. Second-hand products are generally lower quality than new products - To what extent do you agree or disagree with the following statements?
Q21_8	Q21. People close to me don't buy new things unless they have to - To what extent do you agree or disagree with the following statements?
Q21_9	Q21. I feel an expectation to always buy the latest products - To what extent do you agree or disagree with the following statements?
Q22_1	Q22. Religious group - Are you a member of any of these organisations?
Q22_2	Q22. Political party - Are you a member of any of these organisations?
Q22_3	Q22. Environmental group - Are you a member of any of these organisations?
Q22_4	Q22. Parents / school group - Are you a member of any of these organisations?
Q22_5	Q22. Tenants / residents group / neighbourhood watch - Are you a member of any of these organisations?
Q22_6	Q22. Trade Union - Are you a member of any of these organisations?
Q22_7	Q22. Professional association (other than Trade Union) - Are you a member of any of these organisations?
Q22_8	Q22. Sports (participation) - Are you a member of any of these organisations?
Q22_9	Q22. Sports (following) - Are you a member of any of these organisations?
Q22_10	Q22. Games (e.g. computer, board games) - Are you a member of any of these organisations?
Q22_11	Q22. Hobby and special interest groups - Are you a member of any of these organisations?
Q22_12	Q22. Other charitable / volunteer{@other::true||openOptional::true||optional::true@} - Are you a member of any of these organisations?
Q22_13	Q22. Other group or organisation{@other::true||openOptional::true||optional::true@} - Are you a member of any of these organisations?
Q22_12_other	Q22_12. Other charitable / volunteer{@other::true||openOptional::true||optional::true@} - Are you a member of any of these organisations?
Q22_13_other	Q22_13. Other group or organisation{@other::true||openOptional::true||optional::true@} - Are you a member of any of these organisations?
Q23_1	Q23. Spoken with somebody in your household about issues relating to climate change - In the last month, roughly how many times have you done each of the following?
Q23_2	Q23. Spoken with somebody outside your household about issues relating to climate change - In the last month, roughly how many times have you done each of the following?
Q24_1	Q24. What can and cannot be recycled - ''Thinking about the conversations you’ve had about climate change in the last month (with people inside AND outside your household), how often did you discuss the following''
Q24_2	Q24. Minimising waste (e.g. food, plastic etc) - ''Thinking about the conversations you’ve had about climate change in the last month (with people inside AND outside your household), how often did you discuss the...
Q24_3	Q24. Buying an environmentally friendly product (e.g. bicycle, electric vehicle) - ''Thinking about the conversations you’ve had about climate change in the last month (with people inside AND outside your household)...
Q24_4	Q24. Eating less red meat - ''Thinking about the conversations you’ve had about climate change in the last month (with people inside AND outside your household), how often did you discuss the following''
Q24_5	Q24. Reducing car use - ''Thinking about the conversations you’ve had about climate change in the last month (with people inside AND outside your household), how often did you discuss the following''
Q24_6	Q24. Saving energy in the home - ''Thinking about the conversations you’ve had about climate change in the last month (with people inside AND outside your household), how often did you discuss the following''
Q24_7	Q24. Carbon offsetting - ''Thinking about the conversations you’ve had about climate change in the last month (with people inside AND outside your household), how often did you discuss the following''
Q24_8	Q24. Your own (or their) environmental impact / carbon footprint - ''Thinking about the conversations you’ve had about climate change in the last month (with people inside AND outside your household), how often did...
Q24_9	Q24. Renewable energy technology (e.g. solar panels, wind turbines) - ''Thinking about the conversations you’ve had about climate change in the last month (with people inside AND outside your household), how often...
Q24_10	Q24. The rising costs of energy - ''Thinking about the conversations you’ve had about climate change in the last month (with people inside AND outside your household), how often did you discuss the following''
Q24_11	Q24. The need for more action on climate change by individuals - ''Thinking about the conversations you’ve had about climate change in the last month (with people inside AND outside your household), how often did...
Q24_12	Q24. The need for more action on climate change by the UK government - ''Thinking about the conversations you’ve had about climate change in the last month (with people inside AND outside your household), how often...
Q24_13	Q24. The need for more action by other national governments - ''Thinking about the conversations you’ve had about climate change in the last month (with people inside AND outside your household), how often did you...
Q24_14	Q24. The carbon footprints of famous people - ''Thinking about the conversations you’ve had about climate change in the last month (with people inside AND outside your household), how often did you discuss the...
Q24_15	Q24. The impacts of climate change (e.g. extreme weather events such as flooding or wildfires) - ''Thinking about the conversations you’ve had about climate change in the last month (with people inside AND outside...
Q25_1	Q25. Immediate family - How easy do you find it to talk about environmental issues (including climate change) with the following people:
Q25_2	Q25. Extended family - How easy do you find it to talk about environmental issues (including climate change) with the following people:
Q25_3	Q25. Friends - How easy do you find it to talk about environmental issues (including climate change) with the following people:
Q25_4	Q25. Colleagues - How easy do you find it to talk about environmental issues (including climate change) with the following people:
Q25_5	Q25. Neighbours - How easy do you find it to talk about environmental issues (including climate change) with the following people:
Q25_6	Q25. Members of communities I'm involved in - How easy do you find it to talk about environmental issues (including climate change) with the following people:
Q26_1	Q26. Take steps to reduce their own carbon footprint (i.e. setting an example) - What do you think are the most effective actions individuals can take to influence others on climate change?
Q26_2	Q26. Persuade friends, family and colleagues to reduce their carbon footprints - What do you think are the most effective actions individuals can take to influence others on climate change?
Q26_3	Q26. Invest money in green pensions or savings accounts - What do you think are the most effective actions individuals can take to influence others on climate change?
Q26_4	Q26. Try to influence managers and leaders at work to act - What do you think are the most effective actions individuals can take to influence others on climate change?
Q26_5	Q26. Join a local environmental organisation - What do you think are the most effective actions individuals can take to influence others on climate change?
Q26_6	Q26. Take part in protests - What do you think are the most effective actions individuals can take to influence others on climate change?
Q26_7	Q26. Write to politicians urging action - What do you think are the most effective actions individuals can take to influence others on climate change?
Q26_8	Q26. Post on social media about climate change - What do you think are the most effective actions individuals can take to influence others on climate change?
Q26_9	Q26. Donate money to an environmental charity - What do you think are the most effective actions individuals can take to influence others on climate change?
Q27_1	Q27. Reduce your own carbon footprint (i.e. setting an example) - Of this same list of actions, please select all responses that apply to you:
Q27_2	Q27. Persuade friends, family and colleagues to reduce their carbon footprints - Of this same list of actions, please select all responses that apply to you:
Q27_3	Q27. Invest money in green pensions or savings accounts - Of this same list of actions, please select all responses that apply to you:
Q27_4	Q27. Try to influence managers and leaders at work to act - Of this same list of actions, please select all responses that apply to you:
Q27_5	Q27. Join a local environmental organisation - Of this same list of actions, please select all responses that apply to you:
Q27_6	Q27. Take part in protests - Of this same list of actions, please select all responses that apply to you:
Q27_7	Q27. Write to politicians urging action - Of this same list of actions, please select all responses that apply to you:
Q27_8	Q27. Post on social media about climate change - Of this same list of actions, please select all responses that apply to you:
Q27_9	Q27. Donate money to an environmental charity - Of this same list of actions, please select all responses that apply to you:
Q28_1	Q28. Family - How would you assess your own influence on others to reduce their impact on climate change?
Q28_2	Q28. Colleagues or managers at work - How would you assess your own influence on others to reduce their impact on climate change?
Q28_3	Q28. Friends - How would you assess your own influence on others to reduce their impact on climate change?
Q28_4	Q28. Businesses (e.g. as a consumer, or investor) - How would you assess your own influence on others to reduce their impact on climate change?
Q28_5	Q28. Others in my neighbourhood - How would you assess your own influence on others to reduce their impact on climate change?
Q28_6	Q28. Other members of my community (religious, sports, gaming etc) - How would you assess your own influence on others to reduce their impact on climate change?
Q29_1	Q29. Phasing out the sale of gas/oil boilers in favour of heating systems using renewable energy - To what extent do you support or oppose the following policies in the UK?
Q29_2	Q29. Building regulations to force developers to install low carbon heating and cooling systems in new homes - To what extent do you support or oppose the following policies in the UK?
Q29_3	Q29. Requiring landlords to meet minimum energy efficiency standards when renting buildings - To what extent do you support or oppose the following policies in the UK?
Q29_4	Q29. This is an attention filter, please answer Entirely Support - To what extent do you support or oppose the following policies in the UK?
Q29_5	Q29. Requiring home-owners to meet minimum energy efficiency standards when selling their homes - To what extent do you support or oppose the following policies in the UK?
Q29_6	Q29. Subsidies to help people insulate their homes - To what extent do you support or oppose the following policies in the UK?
Q30	Q30. How well would you say you yourself are managing financially these days? Would you say you are…
Q31_1	Q31. - Overall, how satisfied are you with life as a whole these days?
Q32_1	Q32. - Overall, to what extent do you feel the things you do in your life are worthwhile?
Q33_1	Q33. Is talkative - I see myself as someone who...
Q33_2	Q33. Tends to find fault with others - I see myself as someone who...
Q33_3	Q33. Does a thorough job - I see myself as someone who...
Q33_4	Q33. Is depressed, blue - I see myself as someone who...
Q33_5	Q33. Is original, comes up with new ideas - I see myself as someone who...
Q33_6	Q33. Is reserved - I see myself as someone who...
Q33_7	Q33. Is helpful and unselfish with others - I see myself as someone who...
Q33_8	Q33. Can be somewhat careless - I see myself as someone who...
Q33_9	Q33. Is relaxed, handles stress well - I see myself as someone who...
Q33_10	Q33. Is curious about many different things - I see myself as someone who...
Q33_11	Q33. Is full of energy - I see myself as someone who...
Q33_12	Q33. Starts quarrels with others - I see myself as someone who...
Q33_13	Q33. Is a reliable worker - I see myself as someone who...
Q33_14	Q33. Can be tense - I see myself as someone who...
Q33_15	Q33. Is ingenious, a deep thinker - I see myself as someone who...
Q33_16	Q33. Generates a lot of enthusiasm - I see myself as someone who...
Q33_17	Q33. Has a forgiving nature - I see myself as someone who...
Q33_18	Q33. Tends to be disorganised - I see myself as someone who...
Q33_19	Q33. Worries a lot - I see myself as someone who...
Q33_20	Q33. Has an active imagination - I see myself as someone who...
Q33_21	Q33. Tends to be quiet - I see myself as someone who...
Q33_22	Q33. Is generally trusting - I see myself as someone who...
Q33_23	Q33. Tends to be lazy - I see myself as someone who...
Q33_24	Q33. Is emotionally stable, not easily upset - I see myself as someone who...
Q33_25	Q33. Is inventive - I see myself as someone who...
Q33_26	Q33. Has an assertive personality - I see myself as someone who...
Q33_27	Q33. Can be cold and aloof - I see myself as someone who...
Q33_28	Q33. Perseveres until the task is finished - I see myself as someone who...
Q33_29	Q33. Can be moody - I see myself as someone who...
Q33_30	Q33. Values artistic, aesthetic experiences - I see myself as someone who...
Q33_31	Q33. Is sometimes shy, inhibited - I see myself as someone who...
Q33_32	Q33. Is considerate and kind to almost everyone - I see myself as someone who...
Q33_33	Q33. Does things efficiently - I see myself as someone who...
Q33_34	Q33. Remains calm in tense situations - I see myself as someone who...
Q33_35	Q33. Prefers work that is routine - I see myself as someone who...
Q33_36	Q33. Is outgoing, sociable - I see myself as someone who...
Q33_37	Q33. Is sometimes rude to others - I see myself as someone who...
Q33_38	Q33. Makes plans and follows through with them - I see myself as someone who...
Q33_39	Q33. Gets nervous easily - I see myself as someone who...
Q33_40	Q33. Likes to reflect, play with ideas - I see myself as someone who...
Q33_41	Q33. Has few artistic interests - I see myself as someone who...
Q33_42	Q33. Likes to cooperate with others - I see myself as someone who...
Q33_43	Q33. Is easily distracted - I see myself as someone who...
Q33_44	Q33. Is sophisticated in art, music, or literature - I see myself as someone who...
Q34	Q34. Roughly how many close friends do you have these days? These are people you feel at ease with, can talk to about private matters, or call on for help.
Q35	Q35. Generally speaking, would you say that most people can be trusted or that you can’t be too careful in dealing with people?
Q36_1	Q36. Time - If a community project does not directly benefit you but has benefits for many others in your neighbourhood, would you contribute time or money to the project?
Q36_2	Q36. Money - If a community project does not directly benefit you but has benefits for many others in your neighbourhood, would you contribute time or money to the project?
Q37	Q37. Do you feel that you have the power to make important decisions that change the course of your life?
Q38_1	Q38. I often feel lonely - To what extent do you agree or disagree with the following statements?
Q38_2	Q38. I borrow things and exchange favours with my neighbours - To what extent do you agree or disagree with the following statements?
Q38_3	Q38. I can personally influence decisions which affect my local area - To what extent do you agree or disagree with the following statements?
Q38_4	Q38. If I needed help, there are people who would be there for me - To what extent do you agree or disagree with the following statements?
Q38_5	Q38. I always vote in local elections (council) - To what extent do you agree or disagree with the following statements?
Q38_6	Q38. I always vote in general elections (national) - To what extent do you agree or disagree with the following statements?
Q39_1	Q39. Trying to set up a new service or amenity to help local residents - Have you been personally been involved in helping out with any of the following activities in your local area in the last 12 months?
Q39_2	Q39. Trying to stop the closure of a local service or amenity - Have you been personally been involved in helping out with any of the following activities in your local area in the last 12 months?
Q39_3	Q39. Trying to stop something happening in my local area - Have you been personally been involved in helping out with any of the following activities in your local area in the last 12 months?
Q39_4	Q39. Running local services on a voluntary basis (e.g. childcare, youth services, parks and community centres) - Have you been personally been involved in helping out with any of the following activities in your...
Q39_5	Q39. Organising a community event such as a street party - Have you been personally been involved in helping out with any of the following activities in your local area in the last 12 months?
Q39_6	Q39. Another issue affecting my local area (SPECIFY) - Have you been personally been involved in helping out with any of the following activities in your local area in the last 12 months?
Q39_7	Q39. None of these - Have you been personally been involved in helping out with any of the following activities in your local area in the last 12 months?
Q39_6_other	Q39_6. OTHER SPECIFY - Have you been personally been involved in helping out with any of the following activities in your local area in the last 12 months? - Another issue affecting my local area
Q40_1	Q40. Attended a meeting of a trade union, a political party or political action group? - Over the last 12 months, have you:
Q40_2	Q40. Attended a protest or demonstration? - Over the last 12 months, have you:
Q40_3	Q40. Signed a petition, including an e-mail or on-line petition? - Over the last 12 months, have you:
Q40_4	Q40. Contacted a politician or public official (other than routine contact arising from use of public services)? - Over the last 12 months, have you:
pid	PID. Captured variable
Qtk	QTK. Thank you very much for your responses! If you have any comments about the survey or about the topics we asked about, please write them here.

## Sheet: Wave 2 Values
Variable Values
Value		Label
Qconsent_1	0	Not selected
	1	Selected
Qconsent_2	0	Not selected
	1	Selected
Qconsent_3	0	Not selected
	1	Selected
Q1	1	Below 14 degrees C
	2	14-15 degrees C
	3	16-17 degrees C
	4	18-19 degrees C
	5	20-21 degrees C
	6	22-23 degrees C
	7	24-25 degrees C
	8	Over 25 degrees C
	9	I don't know
Q2_1	0	Not selected
	1	Selected
Q2_2	0	Not selected
	1	Selected
Q2_3	0	Not selected
	1	Selected
Q2_4	0	Not selected
	1	Selected
Q2_5	0	Not selected
	1	Selected
Q2_6	0	Not selected
	1	Selected
Q2_7	0	Not selected
	1	Selected
Q3_1	1	Already did this
	2	In the process of doing this
	3	Thinking about doing this
	4	Don't want to / won't do this
	5	Haven't thought about doing this
	6	Not applicable to me, cannot do this
Q3_2	1	Already did this
	2	In the process of doing this
	3	Thinking about doing this
	4	Don't want to / won't do this
	5	Haven't thought about doing this
	6	Not applicable to me, cannot do this
Q3_3	1	Already did this
	2	In the process of doing this
	3	Thinking about doing this
	4	Don't want to / won't do this
	5	Haven't thought about doing this
	6	Not applicable to me, cannot do this
Q3_4	1	Already did this
	2	In the process of doing this
	3	Thinking about doing this
	4	Don't want to / won't do this
	5	Haven't thought about doing this
	6	Not applicable to me, cannot do this
Q3_5	1	Already did this
	2	In the process of doing this
	3	Thinking about doing this
	4	Don't want to / won't do this
	5	Haven't thought about doing this
	6	Not applicable to me, cannot do this
Q3_6	1	Already did this
	2	In the process of doing this
	3	Thinking about doing this
	4	Don't want to / won't do this
	5	Haven't thought about doing this
	6	Not applicable to me, cannot do this
Q3_7	1	Already did this
	2	In the process of doing this
	3	Thinking about doing this
	4	Don't want to / won't do this
	5	Haven't thought about doing this
	6	Not applicable to me, cannot do this
Q3_8	1	Already did this
	2	In the process of doing this
	3	Thinking about doing this
	4	Don't want to / won't do this
	5	Haven't thought about doing this
	6	Not applicable to me, cannot do this
Q3_9	1	Already did this
	2	In the process of doing this
	3	Thinking about doing this
	4	Don't want to / won't do this
	5	Haven't thought about doing this
	6	Not applicable to me, cannot do this
Q3_10	1	Already did this
	2	In the process of doing this
	3	Thinking about doing this
	4	Don't want to / won't do this
	5	Haven't thought about doing this
	6	Not applicable to me, cannot do this
Q3_11	1	Already did this
	2	In the process of doing this
	3	Thinking about doing this
	4	Don't want to / won't do this
	5	Haven't thought about doing this
	6	Not applicable to me, cannot do this
Q4_1	1	Always
	2	Very often
	3	Quite often
	4	Not very often
	5	Never
	6	Not applicable, cannot do this
Q4_2	1	Always
	2	Very often
	3	Quite often
	4	Not very often
	5	Never
	6	Not applicable, cannot do this
Q5	1	A great deal of effort	Q5_reversed	1	No effort at all
	2	Some effort		2	A little effort
	3	A little effort		3	Some effort
	4	No effort at all		4	A great deal of effort
	5	Don't know		5	Don't know
Q6_1	1	Entirely disagree
	2	Mostly Disagree
	3	Somewhat disagree
	4	Neither agree nor disagree
	5	Somewhat agree
	6	Mostly agree
	7	Entirely agree
Q6_2	1	Entirely disagree
	2	Mostly Disagree
	3	Somewhat disagree
	4	Neither agree nor disagree
	5	Somewhat agree
	6	Mostly agree
	7	Entirely agree
Q6_3	1	Entirely disagree
	2	Mostly Disagree
	3	Somewhat disagree
	4	Neither agree nor disagree
	5	Somewhat agree
	6	Mostly agree
	7	Entirely agree
Q6_4	1	Entirely disagree
	2	Mostly Disagree
	3	Somewhat disagree
	4	Neither agree nor disagree
	5	Somewhat agree
	6	Mostly agree
	7	Entirely agree
Q6_5	1	Entirely disagree
	2	Mostly Disagree
	3	Somewhat disagree
	4	Neither agree nor disagree
	5	Somewhat agree
	6	Mostly agree
	7	Entirely agree
Q6_6	1	Entirely disagree
	2	Mostly Disagree
	3	Somewhat disagree
	4	Neither agree nor disagree
	5	Somewhat agree
	6	Mostly agree
	7	Entirely agree
Q6_7	1	Entirely disagree
	2	Mostly Disagree
	3	Somewhat disagree
	4	Neither agree nor disagree
	5	Somewhat agree
	6	Mostly agree
	7	Entirely agree
Q6_8	1	Entirely disagree
	2	Mostly Disagree
	3	Somewhat disagree
	4	Neither agree nor disagree
	5	Somewhat agree
	6	Mostly agree
	7	Entirely agree
Q6_9	1	Entirely disagree
	2	Mostly Disagree
	3	Somewhat disagree
	4	Neither agree nor disagree
	5	Somewhat agree
	6	Mostly agree
	7	Entirely agree
Q6_10	1	Entirely disagree
	2	Mostly Disagree
	3	Somewhat disagree
	4	Neither agree nor disagree
	5	Somewhat agree
	6	Mostly agree
	7	Entirely agree
Q6_11	1	Entirely disagree
	2	Mostly Disagree
	3	Somewhat disagree
	4	Neither agree nor disagree
	5	Somewhat agree
	6	Mostly agree
	7	Entirely agree
Q6_12	1	Entirely disagree
	2	Mostly Disagree
	3	Somewhat disagree
	4	Neither agree nor disagree
	5	Somewhat agree
	6	Mostly agree
	7	Entirely agree
Q7	1	Yes, my household has tried to reduce consumption
	2	No change
	3	My household consumption has increased
	4	Don't know
	5	Not applicable (price rise not affected me, e.g. on a fixed price deal)
Q8	1	0
	2	Under 2 hours
	3	3 to 5 hours
	4	6 to 15 hours
	5	16 to 25 hours
	6	Over 25 hours
Q9_1	1	Already did this
	2	In the process of doing this
	3	Thinking about doing this
	4	Don't want to / won't do this
	5	Haven't thought about doing this
	6	Not applicable to me, cannot do this
Q9_2	1	Already did this
	2	In the process of doing this
	3	Thinking about doing this
	4	Don't want to / won't do this
	5	Haven't thought about doing this
	6	Not applicable to me, cannot do this
Q9_3	1	Already did this
	2	In the process of doing this
	3	Thinking about doing this
	4	Don't want to / won't do this
	5	Haven't thought about doing this
	6	Not applicable to me, cannot do this
Q9_4	1	Already did this
	2	In the process of doing this
	3	Thinking about doing this
	4	Don't want to / won't do this
	5	Haven't thought about doing this
	6	Not applicable to me, cannot do this
Q9_5	1	Already did this
	2	In the process of doing this
	3	Thinking about doing this
	4	Don't want to / won't do this
	5	Haven't thought about doing this
	6	Not applicable to me, cannot do this
Q9_6	1	Already did this
	2	In the process of doing this
	3	Thinking about doing this
	4	Don't want to / won't do this
	5	Haven't thought about doing this
	6	Not applicable to me, cannot do this
Q9_7	1	Already did this
	2	In the process of doing this
	3	Thinking about doing this
	4	Don't want to / won't do this
	5	Haven't thought about doing this
	6	Not applicable to me, cannot do this
Q10_1	1	Not at all
	2	Less than once a month
	3	Up to once a month
	4	About 2 to 3 times per month
	5	About once a week
	6	About 2 to 3 times per week
	7	About 4 to 6 times per week
	8	At least once a day
Q10_2	1	Not at all
	2	Less than once a month
	3	Up to once a month
	4	About 2 to 3 times per month
	5	About once a week
	6	About 2 to 3 times per week
	7	About 4 to 6 times per week
	8	At least once a day
Q10_3	1	Not at all
	2	Less than once a month
	3	Up to once a month
	4	About 2 to 3 times per month
	5	About once a week
	6	About 2 to 3 times per week
	7	About 4 to 6 times per week
	8	At least once a day
Q11	1	None
	2	1-10%
	3	11-20%
	4	21-30%
	5	More than 30%
Q12_1	1	Already did this
	2	Thinking about doing this
	3	I do this at certain times (e.g. weekdays or a whole month)
	4	Don't want to / won't do this
	5	Haven't thought about doing this
Q12_2	1	Already did this
	2	Thinking about doing this
	3	I do this at certain times (e.g. weekdays or a whole month)
	4	Don't want to / won't do this
	5	Haven't thought about doing this
Q12_3	1	Already did this
	2	Thinking about doing this
	3	I do this at certain times (e.g. weekdays or a whole month)
	4	Don't want to / won't do this
	5	Haven't thought about doing this
Q12_4	1	Already did this
	2	Thinking about doing this
	3	I do this at certain times (e.g. weekdays or a whole month)
	4	Don't want to / won't do this
	5	Haven't thought about doing this
Q12_5	1	Already did this
	2	Thinking about doing this
	3	I do this at certain times (e.g. weekdays or a whole month)
	4	Don't want to / won't do this
	5	Haven't thought about doing this
Q12_6	1	Already did this
	2	Thinking about doing this
	3	I do this at certain times (e.g. weekdays or a whole month)
	4	Don't want to / won't do this
	5	Haven't thought about doing this
Q12_7	1	Already did this
	2	Thinking about doing this
	3	I do this at certain times (e.g. weekdays or a whole month)
	4	Don't want to / won't do this
	5	Haven't thought about doing this
Q13	1	Very unwilling
	2	Fairly unwilling
	3	Neither willing nor unwilling
	4	Fairly willing
	5	Very willing
	6	Not applicable, I don't eat red meat
Q14_1	1	Entirely disagree
	2	Mostly Disagree
	3	Somewhat disagree
	4	Neither agree nor disagree
	5	Somewhat agree
	6	Mostly agree
	7	Entirely agree
Q14_2	1	Entirely disagree
	2	Mostly Disagree
	3	Somewhat disagree
	4	Neither agree nor disagree
	5	Somewhat agree
	6	Mostly agree
	7	Entirely agree
Q14_3	1	Entirely disagree
	2	Mostly Disagree
	3	Somewhat disagree
	4	Neither agree nor disagree
	5	Somewhat agree
	6	Mostly agree
	7	Entirely agree
Q14_4	1	Entirely disagree
	2	Mostly Disagree
	3	Somewhat disagree
	4	Neither agree nor disagree
	5	Somewhat agree
	6	Mostly agree
	7	Entirely agree
Q14_5	1	Entirely disagree
	2	Mostly Disagree
	3	Somewhat disagree
	4	Neither agree nor disagree
	5	Somewhat agree
	6	Mostly agree
	7	Entirely agree
Q14_6	1	Entirely disagree
	2	Mostly Disagree
	3	Somewhat disagree
	4	Neither agree nor disagree
	5	Somewhat agree
	6	Mostly agree
	7	Entirely agree
Q14_7	1	Entirely disagree
	2	Mostly Disagree
	3	Somewhat disagree
	4	Neither agree nor disagree
	5	Somewhat agree
	6	Mostly agree
	7	Entirely agree
Q14_8	1	Entirely disagree
	2	Mostly Disagree
	3	Somewhat disagree
	4	Neither agree nor disagree
	5	Somewhat agree
	6	Mostly agree
	7	Entirely agree
Q14_9	1	Entirely disagree
	2	Mostly Disagree
	3	Somewhat disagree
	4	Neither agree nor disagree
	5	Somewhat agree
	6	Mostly agree
	7	Entirely agree
Q14_10	1	Entirely disagree
	2	Mostly Disagree
	3	Somewhat disagree
	4	Neither agree nor disagree
	5	Somewhat agree
	6	Mostly agree
	7	Entirely agree
Q14_11	1	Entirely disagree
	2	Mostly Disagree
	3	Somewhat disagree
	4	Neither agree nor disagree
	5	Somewhat agree
	6	Mostly agree
	7	Entirely agree
Q14_12	1	Entirely disagree
	2	Mostly Disagree
	3	Somewhat disagree
	4	Neither agree nor disagree
	5	Somewhat agree
	6	Mostly agree
	7	Entirely agree
Q14_13	1	Entirely disagree
	2	Mostly Disagree
	3	Somewhat disagree
	4	Neither agree nor disagree
	5	Somewhat agree
	6	Mostly agree
	7	Entirely agree
Q14_14	1	Entirely disagree
	2	Mostly Disagree
	3	Somewhat disagree
	4	Neither agree nor disagree
	5	Somewhat agree
	6	Mostly agree
	7	Entirely agree
Q15_1	0	Not selected
	1	Selected
Q15_2	0	Not selected
	1	Selected
Q15_3	0	Not selected
	1	Selected
Q15_4	0	Not selected
	1	Selected
Q15_5	0	Not selected
	1	Selected
Q15_6	0	Not selected
	1	Selected
Q15_7	0	Not selected
	1	Selected
Q15_8	0	Not selected
	1	Selected
Q17	1	£0 / not-applicable
	2	£1-50
	3	£50-150
	4	£150+
Q18	1	£0 / not-applicable
	2	£1-10
	3	£10-30
	4	£30+
Q19	1	£0 / not-applicable
	2	£1-10
	3	£10-50
	4	£50+
Q20_1	1	Not at all
	2	Less than once a month
	3	Up to once a month
	4	About 2 to 3 times per month
	5	About once a week
	6	Several times per week
	7	At least once a day
Q20_2	1	Not at all
	2	Less than once a month
	3	Up to once a month
	4	About 2 to 3 times per month
	5	About once a week
	6	Several times per week
	7	At least once a day
Q20_3	1	Not at all
	2	Less than once a month
	3	Up to once a month
	4	About 2 to 3 times per month
	5	About once a week
	6	Several times per week
	7	At least once a day
Q20_4	1	Not at all
	2	Less than once a month
	3	Up to once a month
	4	About 2 to 3 times per month
	5	About once a week
	6	Several times per week
	7	At least once a day
Q20_5	1	Not at all
	2	Less than once a month
	3	Up to once a month
	4	About 2 to 3 times per month
	5	About once a week
	6	Several times per week
	7	At least once a day
Q20_6	1	Not at all
	2	Less than once a month
	3	Up to once a month
	4	About 2 to 3 times per month
	5	About once a week
	6	Several times per week
	7	At least once a day
Q20_7	1	Not at all
	2	Less than once a month
	3	Up to once a month
	4	About 2 to 3 times per month
	5	About once a week
	6	Several times per week
	7	At least once a day
Q20_8	1	Not at all
	2	Less than once a month
	3	Up to once a month
	4	About 2 to 3 times per month
	5	About once a week
	6	Several times per week
	7	At least once a day
Q21_1	1	Entirely disagree
	2	Mostly Disagree
	3	Somewhat disagree
	4	Neither agree nor disagree
	5	Somewhat agree
	6	Mostly agree
	7	Entirely agree
Q21_2	1	Entirely disagree
	2	Mostly Disagree
	3	Somewhat disagree
	4	Neither agree nor disagree
	5	Somewhat agree
	6	Mostly agree
	7	Entirely agree
Q21_3	1	Entirely disagree
	2	Mostly Disagree
	3	Somewhat disagree
	4	Neither agree nor disagree
	5	Somewhat agree
	6	Mostly agree
	7	Entirely agree
Q21_4	1	Entirely disagree
	2	Mostly Disagree
	3	Somewhat disagree
	4	Neither agree nor disagree
	5	Somewhat agree
	6	Mostly agree
	7	Entirely agree
Q21_5	1	Entirely disagree
	2	Mostly Disagree
	3	Somewhat disagree
	4	Neither agree nor disagree
	5	Somewhat agree
	6	Mostly agree
	7	Entirely agree
Q21_6	1	Entirely disagree
	2	Mostly Disagree
	3	Somewhat disagree
	4	Neither agree nor disagree
	5	Somewhat agree
	6	Mostly agree
	7	Entirely agree
Q21_7	1	Entirely disagree
	2	Mostly Disagree
	3	Somewhat disagree
	4	Neither agree nor disagree
	5	Somewhat agree
	6	Mostly agree
	7	Entirely agree
Q21_8	1	Entirely disagree
	2	Mostly Disagree
	3	Somewhat disagree
	4	Neither agree nor disagree
	5	Somewhat agree
	6	Mostly agree
	7	Entirely agree
Q21_9	1	Entirely disagree
	2	Mostly Disagree
	3	Somewhat disagree
	4	Neither agree nor disagree
	5	Somewhat agree
	6	Mostly agree
	7	Entirely agree
Q22_1	1	I am an organiser or leader
	2	I play an active role as participant
	3	I am only loosely / occasionally involved in this community
	4	I am not involved
Q22_2	1	I am an organiser or leader
	2	I play an active role as participant
	3	I am only loosely / occasionally involved in this community
	4	I am not involved
Q22_3	1	I am an organiser or leader
	2	I play an active role as participant
	3	I am only loosely / occasionally involved in this community
	4	I am not involved
Q22_4	1	I am an organiser or leader
	2	I play an active role as participant
	3	I am only loosely / occasionally involved in this community
	4	I am not involved
Q22_5	1	I am an organiser or leader
	2	I play an active role as participant
	3	I am only loosely / occasionally involved in this community
	4	I am not involved
Q22_6	1	I am an organiser or leader
	2	I play an active role as participant
	3	I am only loosely / occasionally involved in this community
	4	I am not involved
Q22_7	1	I am an organiser or leader
	2	I play an active role as participant
	3	I am only loosely / occasionally involved in this community
	4	I am not involved
Q22_8	1	I am an organiser or leader
	2	I play an active role as participant
	3	I am only loosely / occasionally involved in this community
	4	I am not involved
Q22_9	1	I am an organiser or leader
	2	I play an active role as participant
	3	I am only loosely / occasionally involved in this community
	4	I am not involved
Q22_10	1	I am an organiser or leader
	2	I play an active role as participant
	3	I am only loosely / occasionally involved in this community
	4	I am not involved
Q22_11	1	I am an organiser or leader
	2	I play an active role as participant
	3	I am only loosely / occasionally involved in this community
	4	I am not involved
Q22_12	1	I am an organiser or leader
	2	I play an active role as participant
	3	I am only loosely / occasionally involved in this community
	4	I am not involved
Q22_13	1	I am an organiser or leader
	2	I play an active role as participant
	3	I am only loosely / occasionally involved in this community
	4	I am not involved
Q23_1	1	Not at all
	2	Once
	3	2 or 3 times
	4	About once a week
	5	Several times a week
	6	At least once a day
Q23_2	1	Not at all
	2	Once
	3	2 or 3 times
	4	About once a week
	5	Several times a week
	6	At least once a day
Q24_1	1	Not at all
	2	Once
	3	2 or 3 times
	4	About once a week
	5	Several times a week
	6	At least once a day
Q24_2	1	Not at all
	2	Once
	3	2 or 3 times
	4	About once a week
	5	Several times a week
	6	At least once a day
Q24_3	1	Not at all
	2	Once
	3	2 or 3 times
	4	About once a week
	5	Several times a week
	6	At least once a day
Q24_4	1	Not at all
	2	Once
	3	2 or 3 times
	4	About once a week
	5	Several times a week
	6	At least once a day
Q24_5	1	Not at all
	2	Once
	3	2 or 3 times
	4	About once a week
	5	Several times a week
	6	At least once a day
Q24_6	1	Not at all
	2	Once
	3	2 or 3 times
	4	About once a week
	5	Several times a week
	6	At least once a day
Q24_7	1	Not at all
	2	Once
	3	2 or 3 times
	4	About once a week
	5	Several times a week
	6	At least once a day
Q24_8	1	Not at all
	2	Once
	3	2 or 3 times
	4	About once a week
	5	Several times a week
	6	At least once a day
Q24_9	1	Not at all
	2	Once
	3	2 or 3 times
	4	About once a week
	5	Several times a week
	6	At least once a day
Q24_10	1	Not at all
	2	Once
	3	2 or 3 times
	4	About once a week
	5	Several times a week
	6	At least once a day
Q24_11	1	Not at all
	2	Once
	3	2 or 3 times
	4	About once a week
	5	Several times a week
	6	At least once a day
Q24_12	1	Not at all
	2	Once
	3	2 or 3 times
	4	About once a week
	5	Several times a week
	6	At least once a day
Q24_13	1	Not at all
	2	Once
	3	2 or 3 times
	4	About once a week
	5	Several times a week
	6	At least once a day
Q24_14	1	Not at all
	2	Once
	3	2 or 3 times
	4	About once a week
	5	Several times a week
	6	At least once a day
Q24_15	1	Not at all
	2	Once
	3	2 or 3 times
	4	About once a week
	5	Several times a week
	6	At least once a day
Q25_1	1	Very easy (we readily talk about it)
	2	Quite easy (Mostly not awkward to talk about)
	3	Neither easy nor difficult
	4	Quite difficult (can be awkward sometimes / with some people)
	5	Very difficult (it is awkward)
	6	Not applicable
Q25_2	1	Very easy (we readily talk about it)
	2	Quite easy (Mostly not awkward to talk about)
	3	Neither easy nor difficult
	4	Quite difficult (can be awkward sometimes / with some people)
	5	Very difficult (it is awkward)
	6	Not applicable
Q25_3	1	Very easy (we readily talk about it)
	2	Quite easy (Mostly not awkward to talk about)
	3	Neither easy nor difficult
	4	Quite difficult (can be awkward sometimes / with some people)
	5	Very difficult (it is awkward)
	6	Not applicable
Q25_4	1	Very easy (we readily talk about it)
	2	Quite easy (Mostly not awkward to talk about)
	3	Neither easy nor difficult
	4	Quite difficult (can be awkward sometimes / with some people)
	5	Very difficult (it is awkward)
	6	Not applicable
Q25_5	1	Very easy (we readily talk about it)
	2	Quite easy (Mostly not awkward to talk about)
	3	Neither easy nor difficult
	4	Quite difficult (can be awkward sometimes / with some people)
	5	Very difficult (it is awkward)
	6	Not applicable
Q25_6	1	Very easy (we readily talk about it)
	2	Quite easy (Mostly not awkward to talk about)
	3	Neither easy nor difficult
	4	Quite difficult (can be awkward sometimes / with some people)
	5	Very difficult (it is awkward)
	6	Not applicable
Q26_1	1	Not at all effective
	2	Mostly Ineffective
	3	Somewhat ineffective
	4	Neither effective nor ineffective
	5	Somewhat effective
	6	Mostly Effective
	7	Entirely effective
Q26_2	1	Not at all effective
	2	Mostly Ineffective
	3	Somewhat ineffective
	4	Neither effective nor ineffective
	5	Somewhat effective
	6	Mostly Effective
	7	Entirely effective
Q26_3	1	Not at all effective
	2	Mostly Ineffective
	3	Somewhat ineffective
	4	Neither effective nor ineffective
	5	Somewhat effective
	6	Mostly Effective
	7	Entirely effective
Q26_4	1	Not at all effective
	2	Mostly Ineffective
	3	Somewhat ineffective
	4	Neither effective nor ineffective
	5	Somewhat effective
	6	Mostly Effective
	7	Entirely effective
Q26_5	1	Not at all effective
	2	Mostly Ineffective
	3	Somewhat ineffective
	4	Neither effective nor ineffective
	5	Somewhat effective
	6	Mostly Effective
	7	Entirely effective
Q26_6	1	Not at all effective
	2	Mostly Ineffective
	3	Somewhat ineffective
	4	Neither effective nor ineffective
	5	Somewhat effective
	6	Mostly Effective
	7	Entirely effective
Q26_7	1	Not at all effective
	2	Mostly Ineffective
	3	Somewhat ineffective
	4	Neither effective nor ineffective
	5	Somewhat effective
	6	Mostly Effective
	7	Entirely effective
Q26_8	1	Not at all effective
	2	Mostly Ineffective
	3	Somewhat ineffective
	4	Neither effective nor ineffective
	5	Somewhat effective
	6	Mostly Effective
	7	Entirely effective
Q26_9	1	Not at all effective
	2	Mostly Ineffective
	3	Somewhat ineffective
	4	Neither effective nor ineffective
	5	Somewhat effective
	6	Mostly Effective
	7	Entirely effective
Q27_1	1	Already did this
	2	In the process of doing this
	3	Thinking about doing this
	4	Don't want to / won't do this
	5	Haven't thought about doing this
	6	Not applicable to me
Q27_2	1	Already did this
	2	In the process of doing this
	3	Thinking about doing this
	4	Don't want to / won't do this
	5	Haven't thought about doing this
	6	Not applicable to me
Q27_3	1	Already did this
	2	In the process of doing this
	3	Thinking about doing this
	4	Don't want to / won't do this
	5	Haven't thought about doing this
	6	Not applicable to me
Q27_4	1	Already did this
	2	In the process of doing this
	3	Thinking about doing this
	4	Don't want to / won't do this
	5	Haven't thought about doing this
	6	Not applicable to me
Q27_5	1	Already did this
	2	In the process of doing this
	3	Thinking about doing this
	4	Don't want to / won't do this
	5	Haven't thought about doing this
	6	Not applicable to me
Q27_6	1	Already did this
	2	In the process of doing this
	3	Thinking about doing this
	4	Don't want to / won't do this
	5	Haven't thought about doing this
	6	Not applicable to me
Q27_7	1	Already did this
	2	In the process of doing this
	3	Thinking about doing this
	4	Don't want to / won't do this
	5	Haven't thought about doing this
	6	Not applicable to me
Q27_8	1	Already did this
	2	In the process of doing this
	3	Thinking about doing this
	4	Don't want to / won't do this
	5	Haven't thought about doing this
	6	Not applicable to me
Q27_9	1	Already did this
	2	In the process of doing this
	3	Thinking about doing this
	4	Don't want to / won't do this
	5	Haven't thought about doing this
	6	Not applicable to me
Q28_1	1	No influence at all
	2	Little influence
	3	Neutral
	4	Some influence
	5	Very influential
Q28_2	1	No influence at all
	2	Little influence
	3	Neutral
	4	Some influence
	5	Very influential
Q28_3	1	No influence at all
	2	Little influence
	3	Neutral
	4	Some influence
	5	Very influential
Q28_4	1	No influence at all
	2	Little influence
	3	Neutral
	4	Some influence
	5	Very influential
Q28_5	1	No influence at all
	2	Little influence
	3	Neutral
	4	Some influence
	5	Very influential
Q28_6	1	No influence at all
	2	Little influence
	3	Neutral
	4	Some influence
	5	Very influential
Q29_1	1	Entirely oppose
	2	Mostly Oppose
	3	Somewhat oppose
	4	Neither support nor oppose
	5	Somewhat support
	6	Mostly Support
	7	Entirely Support
Q29_2	1	Entirely oppose
	2	Mostly Oppose
	3	Somewhat oppose
	4	Neither support nor oppose
	5	Somewhat support
	6	Mostly Support
	7	Entirely Support
Q29_3	1	Entirely oppose
	2	Mostly Oppose
	3	Somewhat oppose
	4	Neither support nor oppose
	5	Somewhat support
	6	Mostly Support
	7	Entirely Support
Q29_4	1	Entirely oppose
	2	Mostly Oppose
	3	Somewhat oppose
	4	Neither support nor oppose
	5	Somewhat support
	6	Mostly Support
	7	Entirely Support
Q29_5	1	Entirely oppose
	2	Mostly Oppose
	3	Somewhat oppose
	4	Neither support nor oppose
	5	Somewhat support
	6	Mostly Support
	7	Entirely Support
Q29_6	1	Entirely oppose
	2	Mostly Oppose
	3	Somewhat oppose
	4	Neither support nor oppose
	5	Somewhat support
	6	Mostly Support
	7	Entirely Support
Q30	1	Living comfortably
	2	Doing alright
	3	Just about getting by
	4	Finding it quite difficult
	5	Finding it very difficult
	6	Don't know
	7	Prefer not to say
Q31_1	1	0
	2	1
	3	2
	4	3
	5	4
	6	5
	7	6
	8	7
	9	8
	10	9
	11	10
Q32_1	1	0
	2	1
	3	2
	4	3
	5	4
	6	5
	7	6
	8	7
	9	8
	10	9
	11	10
Q33_1	1	Entirely disagree
	2	Mostly Disagree
	3	Somewhat disagree
	4	Neither agree nor disagree
	5	Somewhat agree
	6	Mostly agree
	7	Entirely agree
Q33_2	1	Entirely disagree
	2	Mostly Disagree
	3	Somewhat disagree
	4	Neither agree nor disagree
	5	Somewhat agree
	6	Mostly agree
	7	Entirely agree
Q33_3	1	Entirely disagree
	2	Mostly Disagree
	3	Somewhat disagree
	4	Neither agree nor disagree
	5	Somewhat agree
	6	Mostly agree
	7	Entirely agree
Q33_4	1	Entirely disagree
	2	Mostly Disagree
	3	Somewhat disagree
	4	Neither agree nor disagree
	5	Somewhat agree
	6	Mostly agree
	7	Entirely agree
Q33_5	1	Entirely disagree
	2	Mostly Disagree
	3	Somewhat disagree
	4	Neither agree nor disagree
	5	Somewhat agree
	6	Mostly agree
	7	Entirely agree
Q33_6	1	Entirely disagree
	2	Mostly Disagree
	3	Somewhat disagree
	4	Neither agree nor disagree
	5	Somewhat agree
	6	Mostly agree
	7	Entirely agree
Q33_7	1	Entirely disagree
	2	Mostly Disagree
	3	Somewhat disagree
	4	Neither agree nor disagree
	5	Somewhat agree
	6	Mostly agree
	7	Entirely agree
Q33_8	1	Entirely disagree
	2	Mostly Disagree
	3	Somewhat disagree
	4	Neither agree nor disagree
	5	Somewhat agree
	6	Mostly agree
	7	Entirely agree
Q33_9	1	Entirely disagree
	2	Mostly Disagree
	3	Somewhat disagree
	4	Neither agree nor disagree
	5	Somewhat agree
	6	Mostly agree
	7	Entirely agree
Q33_10	1	Entirely disagree
	2	Mostly Disagree
	3	Somewhat disagree
	4	Neither agree nor disagree
	5	Somewhat agree
	6	Mostly agree
	7	Entirely agree
Q33_11	1	Entirely disagree
	2	Mostly Disagree
	3	Somewhat disagree
	4	Neither agree nor disagree
	5	Somewhat agree
	6	Mostly agree
	7	Entirely agree
Q33_12	1	Entirely disagree
	2	Mostly Disagree
	3	Somewhat disagree
	4	Neither agree nor disagree
	5	Somewhat agree
	6	Mostly agree
	7	Entirely agree
Q33_13	1	Entirely disagree
	2	Mostly Disagree
	3	Somewhat disagree
	4	Neither agree nor disagree
	5	Somewhat agree
	6	Mostly agree
	7	Entirely agree
Q33_14	1	Entirely disagree
	2	Mostly Disagree
	3	Somewhat disagree
	4	Neither agree nor disagree
	5	Somewhat agree
	6	Mostly agree
	7	Entirely agree
Q33_15	1	Entirely disagree
	2	Mostly Disagree
	3	Somewhat disagree
	4	Neither agree nor disagree
	5	Somewhat agree
	6	Mostly agree
	7	Entirely agree
Q33_16	1	Entirely disagree
	2	Mostly Disagree
	3	Somewhat disagree
	4	Neither agree nor disagree
	5	Somewhat agree
	6	Mostly agree
	7	Entirely agree
Q33_17	1	Entirely disagree
	2	Mostly Disagree
	3	Somewhat disagree
	4	Neither agree nor disagree
	5	Somewhat agree
	6	Mostly agree
	7	Entirely agree
Q33_18	1	Entirely disagree
	2	Mostly Disagree
	3	Somewhat disagree
	4	Neither agree nor disagree
	5	Somewhat agree
	6	Mostly agree
	7	Entirely agree
Q33_19	1	Entirely disagree
	2	Mostly Disagree
	3	Somewhat disagree
	4	Neither agree nor disagree
	5	Somewhat agree
	6	Mostly agree
	7	Entirely agree
Q33_20	1	Entirely disagree
	2	Mostly Disagree
	3	Somewhat disagree
	4	Neither agree nor disagree
	5	Somewhat agree
	6	Mostly agree
	7	Entirely agree
Q33_21	1	Entirely disagree
	2	Mostly Disagree
	3	Somewhat disagree
	4	Neither agree nor disagree
	5	Somewhat agree
	6	Mostly agree
	7	Entirely agree
Q33_22	1	Entirely disagree
	2	Mostly Disagree
	3	Somewhat disagree
	4	Neither agree nor disagree
	5	Somewhat agree
	6	Mostly agree
	7	Entirely agree
Q33_23	1	Entirely disagree
	2	Mostly Disagree
	3	Somewhat disagree
	4	Neither agree nor disagree
	5	Somewhat agree
	6	Mostly agree
	7	Entirely agree
Q33_24	1	Entirely disagree
	2	Mostly Disagree
	3	Somewhat disagree
	4	Neither agree nor disagree
	5	Somewhat agree
	6	Mostly agree
	7	Entirely agree
Q33_25	1	Entirely disagree
	2	Mostly Disagree
	3	Somewhat disagree
	4	Neither agree nor disagree
	5	Somewhat agree
	6	Mostly agree
	7	Entirely agree
Q33_26	1	Entirely disagree
	2	Mostly Disagree
	3	Somewhat disagree
	4	Neither agree nor disagree
	5	Somewhat agree
	6	Mostly agree
	7	Entirely agree
Q33_27	1	Entirely disagree
	2	Mostly Disagree
	3	Somewhat disagree
	4	Neither agree nor disagree
	5	Somewhat agree
	6	Mostly agree
	7	Entirely agree
Q33_28	1	Entirely disagree
	2	Mostly Disagree
	3	Somewhat disagree
	4	Neither agree nor disagree
	5	Somewhat agree
	6	Mostly agree
	7	Entirely agree
Q33_29	1	Entirely disagree
	2	Mostly Disagree
	3	Somewhat disagree
	4	Neither agree nor disagree
	5	Somewhat agree
	6	Mostly agree
	7	Entirely agree
Q33_30	1	Entirely disagree
	2	Mostly Disagree
	3	Somewhat disagree
	4	Neither agree nor disagree
	5	Somewhat agree
	6	Mostly agree
	7	Entirely agree
Q33_31	1	Entirely disagree
	2	Mostly Disagree
	3	Somewhat disagree
	4	Neither agree nor disagree
	5	Somewhat agree
	6	Mostly agree
	7	Entirely agree
Q33_32	1	Entirely disagree
	2	Mostly Disagree
	3	Somewhat disagree
	4	Neither agree nor disagree
	5	Somewhat agree
	6	Mostly agree
	7	Entirely agree
Q33_33	1	Entirely disagree
	2	Mostly Disagree
	3	Somewhat disagree
	4	Neither agree nor disagree
	5	Somewhat agree
	6	Mostly agree
	7	Entirely agree
Q33_34	1	Entirely disagree
	2	Mostly Disagree
	3	Somewhat disagree
	4	Neither agree nor disagree
	5	Somewhat agree
	6	Mostly agree
	7	Entirely agree
Q33_35	1	Entirely disagree
	2	Mostly Disagree
	3	Somewhat disagree
	4	Neither agree nor disagree
	5	Somewhat agree
	6	Mostly agree
	7	Entirely agree
Q33_36	1	Entirely disagree
	2	Mostly Disagree
	3	Somewhat disagree
	4	Neither agree nor disagree
	5	Somewhat agree
	6	Mostly agree
	7	Entirely agree
Q33_37	1	Entirely disagree
	2	Mostly Disagree
	3	Somewhat disagree
	4	Neither agree nor disagree
	5	Somewhat agree
	6	Mostly agree
	7	Entirely agree
Q33_38	1	Entirely disagree
	2	Mostly Disagree
	3	Somewhat disagree
	4	Neither agree nor disagree
	5	Somewhat agree
	6	Mostly agree
	7	Entirely agree
Q33_39	1	Entirely disagree
	2	Mostly Disagree
	3	Somewhat disagree
	4	Neither agree nor disagree
	5	Somewhat agree
	6	Mostly agree
	7	Entirely agree
Q33_40	1	Entirely disagree
	2	Mostly Disagree
	3	Somewhat disagree
	4	Neither agree nor disagree
	5	Somewhat agree
	6	Mostly agree
	7	Entirely agree
Q33_41	1	Entirely disagree
	2	Mostly Disagree
	3	Somewhat disagree
	4	Neither agree nor disagree
	5	Somewhat agree
	6	Mostly agree
	7	Entirely agree
Q33_42	1	Entirely disagree
	2	Mostly Disagree
	3	Somewhat disagree
	4	Neither agree nor disagree
	5	Somewhat agree
	6	Mostly agree
	7	Entirely agree
Q33_43	1	Entirely disagree
	2	Mostly Disagree
	3	Somewhat disagree
	4	Neither agree nor disagree
	5	Somewhat agree
	6	Mostly agree
	7	Entirely agree
Q33_44	1	Entirely disagree
	2	Mostly Disagree
	3	Somewhat disagree
	4	Neither agree nor disagree
	5	Somewhat agree
	6	Mostly agree
	7	Entirely agree
Q35	1	People can be trusted
	2	You can't be too careful
Q36_1	1	Yes
	2	No
Q36_2	1	Yes
	2	No
Q37	1	Totally unable to change life
	2	Mostly unable to change life
	3	Neither able nor unable
	4	Mostly able to change life
	5	Totally able to change life
Q38_1	1	Strongly disagree
	2	Disagree
	3	Somewhat disagree
	4	Neutral
	5	Somewhat agree
	6	Agree
	7	Strongly agree
Q38_2	1	Strongly disagree
	2	Disagree
	3	Somewhat disagree
	4	Neutral
	5	Somewhat agree
	6	Agree
	7	Strongly agree
Q38_3	1	Strongly disagree
	2	Disagree
	3	Somewhat disagree
	4	Neutral
	5	Somewhat agree
	6	Agree
	7	Strongly agree
Q38_4	1	Strongly disagree
	2	Disagree
	3	Somewhat disagree
	4	Neutral
	5	Somewhat agree
	6	Agree
	7	Strongly agree
Q38_5	1	Strongly disagree
	2	Disagree
	3	Somewhat disagree
	4	Neutral
	5	Somewhat agree
	6	Agree
	7	Strongly agree
Q38_6	1	Strongly disagree
	2	Disagree
	3	Somewhat disagree
	4	Neutral
	5	Somewhat agree
	6	Agree
	7	Strongly agree
Q39_1	0	Not selected
	1	Selected
Q39_2	0	Not selected
	1	Selected
Q39_3	0	Not selected
	1	Selected
Q39_4	0	Not selected
	1	Selected
Q39_5	0	Not selected
	1	Selected
Q39_6	0	Not selected
	1	Selected
Q39_7	0	Not selected
	1	Selected
Q40_1	1	Yes
	2	No
Q40_2	1	Yes
	2	No
Q40_3	1	Yes
	2	No
Q40_4	1	Yes
	2	No
